# Supplementary material for: Comparative Genome-Wide Analysis of the Malate Dehydrogenase Gene Families in Cotton
Source: PLoS One. 2016 Nov 9;11(11):e0166341. doi: 10.1371/journal.pone.0166341 (PMC5102359; doi:10.1371/journal.pone.0166341)
Supplement: S1 Table — (XLSX) [file pone.0166341.s003.xlsx]

## Sheet: S1 Table
S1 Table. Nucleic acid, deduced amino acid, genomic and promoter sequence from sequences of the GaMDH, GrMDH and GhMDH genes.
Gene name	Category	Sequence
GamMDH1	Nucleic acid sequence	ATGTTTCGATCCGTTGCTAGATCGGCCGCCGGTAAGAACCTCCTCCGACG AGGATATGCAACCGCCGTACCTGAACGGAAAGTCGCTGTCTTGGGCGCAG CTGGAGGGATCGGCCAACCCTTGGCTCTCCTCATGAAGCTTAACCCTCTT GTTTCTCAACTGGCTCTCTATGATATCGCTAACACTCCCGGTGTTGCCGC TGATGTCAGCCACATCAACTCTAGATCTGAGGTTGCCGGATACGTTGGTG AAGAGCAATTGGGGAAAGCTTTGGAGGGATGTGATGTTGTCATCATTCCA GCTGGGGTGCCTAGAAAGCCCGGTATGACTCGTGATGATCTTTTCAACAT TAATGCCGGAATCGTCAAGGGTCTATGTTCTGCAATTGCTAA…
	Deduced amino acid sequence	MFRSVARSAAGKNLLRRGYATAVPERKVAVLGAAGGIGQPLALLMKLNPLVSQLALYDIANTPGVAADVSHINSRSEVAGYVGEEQLGKALEGCDVVIIPAGVPRKPGMTRDDLFNINAGIVKGLCSAIAKYCPNALVNMISNPVNSTVPIAAEVFKKAGTYDEKKLFGVTTLDVVRAKTFYAGKAKVNVADVNVPVVGGHAGITILPLFSQATPKANLPEEDIKALTKRTQDGGTEVVEAKAGKGSATLSMAYAGAIFADACLKGLNGVPDVVECSFVQSTVTELPFFASKVRLGKNGVEEVLGLGPLSEYEKEGLESLKPELKSSIEKGIKFANQS
	Genomic Sequence	TCAACTCTGGTTGGCGAACTTGATTCCCTTCTCAATAGATGATTTAAGTTCTGGTTTGAGGCTCTCCAACCCTTCTTTCT CGTACTCAGAGAGAGGGCCTAACCCCAAAACTTCCTCCACACCATTCTTTCCGAGCCTCACCTGCGAGCCAGACAGTGTG TGTAAGTGATCAAAATAAAATGGAACCCTTTAAAAGCCTAATGGCATATGCAAGTTGTGGGAATAGCCTAATAGGATGGC AAAATGTATAACGCCTTGCAGTGGCTGTATGGTGGGAACAAGTTTCAGTAGAGATCATAAATTCAAAACTCGGAGCTTTC CTTTCCATGAAGGTTAACAAAGTAGAGCACAGGTACCATTGAACAAATCAACTATATGAGCCGGGGAATATTACC…
	Promoter sequence	AAAAAAAAAACACTGTTGTCAATACTTGGTTGTGTTCTATCTGATGAAACGAGAGACAGCTTTTAGATGATGACAAAGCCTATCATCAAAATTATTCCCC ATGATTGTTTTGATAAAAAAAAGAAAAAAATGAACTTTGCCAGCCAGACATCTATTTCCCAATCCAATGTTTAGAACAATGATCATAAAAAGAAAAATTG CAAAAGGTTCAATGTTTAGGCATAAATTCAGGAGGTTCAACGTTTAAATTTTGTTCAACGTTTAAATTTTGTTACAAACAGGAAAAAAATATGCAGTGTT AATACACGTCATGGATCACTTTTAAATTTTTATTTTGAATAATTTAATCATTTAATTTATTGATATTATCTATATTTAAAGGGTTAATTGAGTTAA…
GamMDH2	Nucleic acid sequence	ATGTTTCGATCAGTAGCTCGATCGGCCGCCGGAAAGCACCTCCTCCGCCG AGGATATGCCACTGAATCTGTTCCCGATCGGAAGGTCGCGGTTTTGGGCG CTGCCGGAGGGATTGGCCAGCCCTTGGCTCTCCTCATGAAGCTTAACCCT CTTGTTTCTCGACTGGCTCTCTATGATATCGCTAACACTCCCGGCGTTGC AGCTGATGTCAGCCACGTCAACACCAGATCTGAGGTTGCTGGATATGTTG GTGAAGATCAATTGAAGCAAGCTTTGGAGGGATGTGATGTTGTCATCATT CCTGCTGGGGTGCCAAGAAAGCCTGGTATGACTCGCGACGATCTTTTCAA CATCAATGCTGGAATCGTCAAGGGTCTATGTGCTGCTATTGC…
	Deduced amino acid sequence	MFRSVARSAAGKHLLRRGYATESVPDRKVAVLGAAGGIGQPLALLMKLNPLVSRLALYDIANTPGVAADVSHVNTRSEVAGYVGEDQLKQALEGCDVVIIPAGVPRKPGMTRDDLFNINAGIVKGLCAAIAKYCPNALVNMISNPVNSTVPIAAEVFKKAGTYDEKKLFGVTTLDVVRAKTFYAGKAKVNVADVNVPVVGGHAGITILPLFSQATPKANLPEEDIKALTKRTQDGGTEVVEAKAGKGSATLSMAYAGAIFADACLKGLNGVPDVVECSFVQSTVTELPFFASKVRLGKNGVEEVMGLGPLSDYEQAVTSAAIGVFFLAASSIGFAVVNRIAIP
	Genomic Sequence	TTATGGTATGGCTATCCTATTAACAACAGCAAAGCCGATGCTGCTTGCTGCAAGAAAAAAAACACCAATAGCAGCCGAAG TAACTGCAAAATTTTCATTGTTCTAATGGAAGAATATCTCAAATAATATAAATTTAATTCTGGTTGGCAAACTTGATTCC CTTCTCTATAGATGCTTTAAGTTCTGGTTTAAGGCTCTCCAAACCTGCCTGCTCATAGTCAGAGAGAGGACCCAACCCCA TAACTTCCTCCACACCATTCTTTCCAAGCCTTACCTGCATTTACAGAAAGAATTTACGGTAATGAGCGATGGCAGAGGAA AAGAAACCCTTTCAATTCAAGCTAATAAATCGTAACCGGGCTTAGTTTGCAAAAGGGTTGGTAAAGTGTAAGACA…
	Promoter sequence	AAAATTTTACTCTTTCATTTATTTTTCCTCAAAATTTTACTCTCAAAAACCCTTAAAACCTTTTATTTTTCCCCTCAAATTTTACTCCCTCTCACTTGTC CCTCAAAACTTTTACTTCTTTCCCATCCCACCCCCTATTTACCCCAAACCCATCCCACCTATTTTTTTTTAATATTTTTCCTCTAAAATTTTACTCCCCC TATTAACTTTCCCTCAAACTTTTACTCTTCAAAACTTTTTTATTTTCCTCCTAAACTTTTACTTCTCACTCTTTATTCTCAAATAAAAAATCAAAATTAT CCAAAAAAAATCTCTAAACATAAATAGTAATAATTTTATTTATATCTACTATTTATATTATTAAATTAAATTTCACATTTTATATTATTTATATTA…
GamMDH3	Nucleic acid sequence	AGCACCTCATACGCCGATGATGAATCCGTTCCCGCCCGGAAATTCGCCGT CTTAGGCTCTGCCGGAGGGATCCGTCAGCCCTTAGCTCTCCTCATGAAGC TTAACCCCCTTGTTTCTCAACTTGCTCTCTCTGATATCGCTAACACCCCT GGCGTTGCCGCCGATGTCAGCCACGTCAATTCCCGAGCTGAGGTTGCCGG ATATGTTGGTGAAGAGCAATTGGAGAAAGCTTTGGAGGGATGTGATCTGG TCATCATTCCTGCCGGGGTGCCAAGAAAGCCTGGTATGAGTCGTGATGAT CTTTTCAACGTCAATGCAGGAATTGTCAAGGGTCTATGTTCTGCTATTGC TAAGTATTGCCCCACTGCACTTGTCAATATGATTAGCAACCC…
	Deduced amino acid sequence	STSYADDESVPARKFAVLGSAGGIRQPLALLMKLNPLVSQLALSDIANTPGVAADVSHVNSRAEVAGYVGEEQLEKALEGCDLVIIPAGVPRKPGMSRDDLFNVNAGIVKGLCSAIAKYCPTALVNMISNPVNSTVPIAAEVFKKAGTYDEKLFGVATLDVVRAKNFYAEKAKINVADVNVPVGGGHAGITILPLFSQATPKANLAEGDIKVLTKRMQDGDTEVVEAKAGKGSATLSMAYAGAIFADACLKGLNGVPHVVECSFVQSTVTELPFFASKVRLRKNGVEEVLGLSSLSEYEKNGLESLKPELKASIHKGINFANQS
	Genomic Sequence	ACTCTGGTTGGCAAAGTTGATTCCCTTGTGGATCGATGCTTTGAGTTCCGGTTTAAGGCTTTCCAGTCCGTTCTTCTCAT ACTCTGAGAGAGAACTTAATCCCAAAACTTCCTCCACGCCGTTCTTTCTGAGCCTTACCTGCAACAATCATATATAAATG AGATTTCGGAGTGATGTGACGAAAAATGACCATTGCTCAATTCCCAGACGAAGAGGAATGCAAGTACCATTGCTCAATTC CGGGATGAAGAACTTAAAAAAGTTATGCCTTTGGAAAGTTTACCTTAGATGCAAAGAAAGGAAGTTCAGTGACCGTTGAC TGCACGAATGAACATTCGACGACATGAGGAACACCATTCAGTCCCTTAAGGCAAGCATCAGCAAAAATGGCTCCA…
	Promoter sequence	TCACGTTACTGCTGCTGTCCCAAGCAGATTTATTACCAAATTCACTCTTTCACACATAACTTGCATGCATGTTATTTAAACATGTATATCACCAATCA ATCATCACATATCTATGATTTTACTCAAGTATAATCTCCATTTCATCATTTTAAAGCACAACATATTAGCCGATTTTTCCCCTTAGCATCTAAGCACATG CATGCTCATTTGTTTGGCTCAACTTCACATATCTTCCATTTTTCATCAAAAGAACATGAAACAACAACCATTTCCTTCATTTTAATTCATGACTAAATGC TCACAACACAACTAAAAATCAAAATATGCTTAATGAGTTAAGGTAGAATTAAGAAGAACTCATGAACATCAAGATATAAGCAAACTACCATGAACTTA…
GapxMDH1	Nucleic acid sequence	ATGGAGTTTAGTTCAGACGCTAACCAGCGCATTGCCAGGCTCGCAGCCCA TCTCCAACCTCAGATGGACGAAAGTTCTATTTTGAGGCGAGCTGACTGTA GAGCGAAAGGAGGGTCACCAGGGTTCAAAGTTGCTATCTTAGGAGCAGCT GGAGGCATTGGCCAGCCTCTTGCAATGTTAATGAAGATGAATCCTCTCGT CTCGGTTCTTCATCTTTACGATGTTGTGAACTCTCCTGGTGTCACAGCTG ACCTCAGTCACATGGATACTGGTGCTGTGGTACGTGGTTTCCTAGGGCAG CCGCAGCTTGAGAGTGCGTTGACCGGCATGGACCTTGTGATCATACCTGC TGGTGTTCCAAGGAAGCCTGGAATGACGAGGGATGACCTTTT…
	Deduced amino acid sequence	MEFSSDANQRIARLAAHLQPQMDESSILRRADCRAKGGSPGFKVAILGAAGGIGQPLAMLMKMNPLVSVLHLYDVVNSPGVTADLSHMDTGAVVRGFLGQPQLESALTGMDLVIIPAGVPRKPGMTRDDLFNINAGIVKTLCEGVAKCCPNAIVNLISNPVNSTVPIAAEVFKKAGTYDPKRLLGVTTLDVVRANTFVAEVLGLDPREVNVPVVGGHSGVTILPLLSQVKPPSSFTPEETEYLTNRIQNGGTEVVEAKAGAGSATLSMAYAAVKFADACLRGLRGDAGVVECAFVASEVTELPFFATKVRLGRTGAEEVYQLGPLNEYERVGLEKAKEELAGSIQKGIAFIKK
	Genomic Sequence	ATGGAGTTTAGTTCAGACGCTAACCAGCGCATTGCCAGGCTCGCAGCCCATCTCCAACCTCAGGTTCTCTTCTATGTTAG TACAAGTTTTATTAAATAAGGTGGCTTGCTTGTTTATTATATGTGTTGGTTGTAACAGATGGACGAAAGTTCTATTTTGA GGCGAGCTGACTGTAGAGCGAAAGGAGGGTCACCAGGGTTCAAAGTTGCTATCTTAGGAGCAGCTGGAGGCATTGGCCAG CCTCTTGCAATGTTAATGAAGATGAATCCTCTCGTCTCGGTTCTTCATCTTTACGATGTTGTGAACTCTCCTGGTGTCAC AGCTGACCTCAGTCACATGGATACTGGTGCTGTGGTAATATTTACTTCTCCTCCAGAGACTTCAGTTATTCAACA…
	Promoter sequence	GATTAGTGTGAATTTTAATTTGCAGCTAAAGCTTCCCTATCAAGTCGTGGTGATTGTTTCTGGTGCTCTTAATGATGCTGCTGCCAAGAAGTATGACTTG GAAGCATGGTTTCCAGCATCTCAGACTTACAGAGAGTTAGTGTCATGCTCAAATTGTACAGATTACCAATCAAGGAGGCTAGAAATTAGATATGGGCAGA AAAAGGTTGGTTATGTCGGCTTGTCTTGTTATATATTGAAAGCAGAGTGCAAGTGTTTTGGAAATATATACCGATTCATACTTTTTTCCCCCCTTCATAA GAGTGCATATTGGTTTAGCAATAATCTAGAACTACTTCCATACTTAATACCTATCATTCTTGAGTTCTACCATTTAAATTCCAGTTCATGCTTTGT…
GapxMDH2	Nucleic acid sequence	ATGGAGGGTAGTTCGGGTTTGGGTCGAGCTGACTGCCGAGCCAAAGGTGG GTCAACTGGTTTCAAGGTGGCGATTTTGGGAGCGGCAGGTGGGATAGGGC AACCGTTATCATTGTTGATGAAGATGAATCCTTTGGTTTCTGTTCTTCAT CTTTATGATGTGGTTAACACTCCTGGTGTTACTGCTGATATTAGCCACAT GGATACTGGAGCTGTGGTACGTGGATTTCTGGGGCAACAGCAATTGGAGG AGGCTCTAACAGGAATGGACCTTGTAATTATTCCAGCTGGAGTTCCTAGG AAACCTGGAATGACAAGGGATGATCTTTTCAACATCAATGCTGGAATTGT TAAGACACTGTGCGAGGGAATAGCTAAGTGCTGTCCCAAAGC…
	Deduced amino acid sequence	MEGSSGLGRADCRAKGGSTGFKVAILGAAGGIGQPLSLLMKMNPLVSVLHLYDVVNTPGVTADISHMDTGAVVRGFLGQQQLEEALTGMDLVIIPAGVPRKPGMTRDDLFNINAGIVKTLCEGIAKCCPKAIVNLISNPVNSTVPIAAEVFKKAGTFDPNRLLGVTMLDVVRANTFVAEVMGLDPREVDVPVIGGHAGITILPLLSQVKPPCSFTQKEIEYLTNRIQNGGTEVVEAKAGAGSATLSMAYAAVQFADACLRGLRGDADIVRCAFVASHVTELPFFASKVRLGRCGVEEIYPLGPLNEYERVGLEKAKKELETSIEKGVAFVKK
	Genomic Sequence	ATGGAGGGTAGTTCGGGTTTGGGTCGAGCTGACTGCCGAGCCAAAGGTGGGTCAACTGGTTTCAAGGTGGCGATTTTGGG AGCGGCAGGTGGGATAGGGCAACCGTTATCATTGTTGATGAAGATGAATCCTTTGGTTTCTGTTCTTCATCTTTATGATG TGGTTAACACTCCTGGTGTTACTGCTGATATTAGCCACATGGATACTGGAGCTGTGGTATGCTAGTGTTTTTCAAGTTCC CTTTTACGTAAGAATTTCTTTATTGATTGAAAATTGAAATCCATATATAAGTTCTAATTAGTGGTGGAAATGGAATTGGT AGACTTAAGAGTATTTCTGGGTTGTTCTTGCTTGTTGAGTTGAATTTCATGTTGTTGAATGGGAATCAAGATAGA…
	Promoter sequence	GTAAGTTGCTTATATATATAATAATATAACAATTTTATTTATTTATTTGTATAATTACGTGTATTTTTATCAGTTTTATGGCCTAAGTTTAATTTTGTTC AAACTGAAGTGATGATTCTAAGATTTGAACTCAGTCGAATAATTGGGAAAGAAGTCTACTACTACTTTTTCCTGACCACTTGTTTTTAAAAACATGTATT TAAAATTAATATGAGCAATCAATACATAAAAAGTAAATAGAATTATTTGTACCAAACATCCCCAACTTATGACCTTCATTCTGTATTAGTCTTAAACTTC AAAACATTCTAACTACATCTCTAAACTATTGATGTTATATCAATTAGGTCCTTTTATTATGAAATTCGTTAATTTCACTGTTAAATGACACATCAG…
GapdMDH1	Nucleic acid sequence	ATGGCAACAACATCAGCAGCTACATTCTCGATCGGATCAGTCTCCTTTGG AAGAAGGGGGAGTCCACTTCTGCTAACAAAACCTTCTGCTGCAAGGTGCA CCTCACAGAATTCACTTGCAAGTTTCAGTGGCCTCAAGGCAGCAACATCG GTGAACTGTGATTCTGAATCCTCCTTCCTTGGCAAGGAAAGCAGTGCAAC TCTTAGGGGCTCTTTCGCGCGGAAAGCACAGAAGCCAAACCAGAGTTCTA ACCATGGCTTACAGCTTCAAGCATCTTACAAAGTGGCAATACTTGGAGCT GCTGGAGGGATTGGTCAGCCACTGGCACTTCTAATCAAGATGTCCCCGCT AGTTTCGGCCCTAAATCTATATGATATAGCAAATGTCAAGGG…
	Deduced amino acid sequence	MATTSAATFSIGSVSFGRRGSPLLLTKPSAARCTSQNSLASFSGLKAATSVNCDSESSFLGKESSATLRGSFARKAQKPNQSSNHGLQLQASYKVAILGAAGGIGQPLALLIKMSPLVSALNLYDIANVKGVAADLSHCNTPSQVLDFTGASEIGNCLKGVNVVVIPAGVPRKPGMTRDDLFNINANIVKTLVETVADNCPDAFIHIISNPVNSTVPIAAEVLKQKGVYDPKKLFGVTTLDVVRANTFVAEKKNLKLIDVDVPVIGGHAGITILPLLSKTKPSVSFTDEEVEQLTVRIQNAGTEVVEAKAGAGSATLSMAYAAARFVESSLRALDGDGDVYECSFVQSDLTDLPFFASRVKLGRKGIEAMIPSDLQGLSEYEEKALEALKPELKASIEK…
	Genomic Sequence	TCATGCTGTAACTGGTTGCTTCTGCGCAAATGCAATTCCCTTCTCAATGCTAGCCTTCAGTTCTGGTTTAAGAGCTTCCA AAGCCTTCTCTTCGTACTCGGATAATCCTTGAAGATCAGATGGAATCATTGCTTCAATCCCTTTTCTTCCAAGCTTGACC CGAGATGCAAAGAATGGAAGATCAGTCAGATCTGATTGCACAAAAGAGCACTCATAGACATCCCCATCTCCATCTAGAGC ACGAAGGGATGATTCAACAAATCTTGCAGCCGCATATGCCATGGACAGGGTGGCTGACCCTGCACCAGCCTTTGCCTCTA CAACCTCTGTCCCGGCATTTTGAATCCTGACAGTTAATTGCTCCACTTCTTCATCCGTAAAGCTAACAGACGGTT…
	Promoter sequence	AAAAGGCAAGCAAATCTTAGCTGTAGAAAGTAGAAACCATCCATTCAACCATCGGCCACAATTTCTTCTTGGCAAGCCAACAAAAACTTGAAATAATCTA AAACAAAATCAAACACTTTTTGGTAGATTCTTTCCAGGTAGCGGCGGTGTATTCGGTACACACTCAAAAATATAATTGTAACTCCAGGCCAGAAAGAGTA GGTGAAAGTCGAAAATTTTGGTGCCTTGTTCGAAGTTTATTGGTCCAGTTTCTCCTATAAATACCAAAAGCCGAATTAAAAAGCCTATTTTTTTTCTTAC ATATCACTTTGCTTCCCTTAAGTTAAGCGTGCTCTCTCTCCATCTCTCTCTCTCCCCCCCCATTTCAGATCTCAAAGGTTTGTTTCCTTTTCTTAA…
GapdMDH2	Nucleic acid sequence	ATGGCGACAACATCAGCAACAACCTTCTCAATTGGGTCGACTGTCTCCTT CGGAAGCAGGGGAAATCCACTTCCACAATCTAAACCTTTTGTTGCGAGGT TCACCTCCCCAAATTCACTTGCAAGTTTTAGTGGTCTCAAGGCAGCAACA TATGTGAACTGTGAGTCAGAGTCCTCATTCTTCGGCAAGGAAAGCAGCGC CGCTCTTAGAGGCTCATTTGTACCAAAAGCACAGAAAGCAAACCGGAAGT CTCAGAATGGTCTACAGCCTGTGGCATCTTACAAAGTCGCAATACTTGGA GCTGCTGGAGGGATAGGGCAGCCATTAGCCCTTCTAATCAAGATGTCTCC ATTAGTTTCAGCCCTGAACCTCTATGATATAGCAAATGTCAA…
	Deduced amino acid sequence	MATTSATTFSIGSTVSFGSRGNPLPQSKPFVARFTSPNSLASFSGLKAATYVNCESESSFFGKESSAALRGSFVPKAQKANRKSQNGLQPVASYKVAILGAAGGIGQPLALLIKMSPLVSALNLYDIANVKGVAADLSHCNTPSQVQDFTGASELGNCLKGVNVVVIPAGVPRKPGMTRDDLFNINANIVKTLVEAVADNCPDAFIHIISNPVNSTVPIAAEVLKQKGVYDPKKLFGVTTLDVVRANTFVAQKKNLKLIDVDVPVVGGHAGITILPLLSKTKPSVNFTNEEVEQLTVRIQNAGTEVVEAKAGAGSATLSMAYAAARFVESSLRALDGDGDVYECSFVQSDLTDLPFFASRIKLGRKGIEALIPSDLSGLSEYEEKALEALKPELKASIE…
	Genomic Sequence	ATGGCGACAACATCAGCAACAACCTTCTCAATTGGGTCGACTGTCTCCTT CGGAAGCAGGGGAAATCCACTTCCACAATCTAAACCTTTTGTTGCGAGGT TCACCTCCCCAAATTCACTTGCAAGTTTTAGTGGTCTCAAGGCAGCAACA TATGTGAACTGTGAGTCAGAGTCCTCATTCTTCGGCAAGGAAAGCAGCGC CGCTCTTAGAGGCTCATTTGTACCAAAAGCACAGAAAGCAAACCGGAAGT CTCAGAATGGTCTACAGCCTGTGGCATCTTACAAAGTCGCAATACTTGGA GCTGCTGGAGGGATAGGGCAGCCATTAGCCCTTCTAATCAAGATGTCTCC ATTAGTTTCAGCCCTGAACCTCTATGATATAGCAAATGTCAA…
	Promoter sequence	TTTTACTCATAGTTTAATAATTAATGCTGTAGTTTACCCAGTTTTGTTTTACATGATATCACTATCAGAGGCAAACTTTAATCTTAGCCGTAGAAAGGGT CAACTCAACCATCGGTCGCGATTTCGCTTTGAAGAAAAAGAACAAAAAAAAAAAAAAGCATTTGTTTGGTAGGTTCTTTTCAAAGAGCGGCGGTGTAGTG GGTACACTGAAAGGAAGAAGAAGAAGATAAAAGAGTTGGTGGGATTTGAAAATTTTGGTGCTTTCTTCTAACTTCATTAGTGGAGTTTCATATAAAAAAG GAAAAGAAAAGTCCACTTTTCTTATAGATTACTCGTTTCCATCAAGCTAGCTCTCTCTTTATTTAGATCTTGAAGGTCCGGTTTTTTTTTTTTTTC…
GapdMDH3	Nucleic acid sequence	ATGGCAGCAACATCAACAGCTACCTTCTTGTCGTTCCAAAGGCAGGGGAA TGCACTTCCACAAACAAGGCCTTCGGCCGTAAGGTTTAGCCCCCGATATT CACTTGTGAGTTTCAGTGGCCTCAAGGAGGTGACATCTGTGAACTGTGAA ACGGAATCCTCCTTCATCGGCAAGGAAAGCAGTACAGCTCTTAGAGGCTC TTTTGCGCTGAAAGCACGGAAAGCAAACCGGGCGTCTCGTTATGGCTTAC AGCTGGTGGCATCGTACAAGGTGGCTATACTTGGAGCTGCAGGAGGGATA GGTCAGCCATTGGCACTTCTAATCAAGATGTCTCCGCTAGTTTCGGCACT GAACCTCTACGATATAGCGAATGTGAAGGGAGTTGCTGCTGA…
	Deduced amino acid sequence	MAATSTATFLSFQRQGNALPQTRPSAVRFSPRYSLVSFSGLKEVTSVNCETESSFIGKESSTALRGSFALKARKANRASRYGLQLVASYKVAILGAAGGIGQPLALLIKMSPLVSALNLYDIANVKGVAADLSHCNTPSQVLDFTGASELGDCLKGANVVVIPAGVPRKPGMTRDDLFNINANIVMSLVEAVADNCPDAFIHIISNPVNSTVPIAAEVLKQKGVYNPKKLFGVTTLDVVRANTFVAQKKNLKLIDVDVPVIGGHAGITILPLLSKTKPTVSFTDEEVEQLTVRIQNAGTEVVEAKAGAGSATLSMAYAAARFVESSLRALDGDGDVYECSFVQSDLTNLPFFASRIKLGRNGVEALIPSDLIGLSEYEGKMLEALKPELKASIEKGIAF…
	Genomic Sequence	TTAAGCGGTAACTGGTTGCTTCTGCACGAATGCAATTCCCTTCTCGATGCTGGCCTTTAATTCTGGCTTAAGAGCTTCCA ACATCTTACCTTCGTACTCAGATAACCCTATGAGGTCAGATGGAATAAGAGCCTCAACCCCATTCCTTCCGAGCTTGATC CTAGATGCAAAGAATGGAAGATTGGTCAGATCGGATTGTACGAAAGAGCACTCGTAGACGTCTCCATCTCCATCCAAAGC GCGAAGGGATGATTCGACAAATCTCGCGGCTGCATAGGCCATGGACAGGGTGGCAGACCCTGCACCTGCTTTTGCCTCCA CAACCTCTGTCCCGGCATTTTGAATCCTGACAGTTAGTTGCTCCACTTCTTCATCAGTAAAGCTAACAGTGGGTT…
	Promoter sequence	TTTTATTTTTAAATATTTTTTAATTTTAAATTATTTATTGATGTGACATATAAGATTATCAAGCAGGATATCATATCAATATTGTTAAAAAATTAATGTT TTAATCAATATTTTTATTAAAAATTGATTTGGCACTTTTGAGAGATTAATGGTTAAATTTAGTTAAAAAATAATAAAAATCAAATTGATAAAAATATAAA TATTGAGGGCTAAATTTGAGATTATACCTAAAAAATGCAATAGCGTAAAGATGCAAAAACTTTAGATCTCAGCCGTAGAAACAATGAATCGAACATCGGT CACCATTAACAACACGTGAGAAAACAAATCCAGTAAAGAATCAACTCATTTTTGGTCCAGACAACAGCGGTGTATTTGGGCACACAGAAAACATAA…
GachMDH	Nucleic acid sequence	ATGGCGGTGGCAGAGTTATCGACTTCCTGTACCAAAACTCACTCTTCACA GCTCTCACTCTCATCTTCATCTTCTTCTCGTTTCTCTCATCATTTCCGTC GTTCCTTTCGACCCCTACCCACAACCAGGAATCCTACCATCTCATGCTCT GTTGCATCAGATCAAGTTCAAACCCCAATACCTGTACAAGCTCAGGATCT CAAGGGGAAGAGTGAATGCTATGGTGTCTTCTGCCTCACTTATGATCTCC AAGCTGAAGAGGAGACAAAATCATGGAAGAAACTAATTAATATAGCTGTT TCTGGTGCTGCTGGGATGATATCTAACCATCTTCTTTTCAAAATTGCATC TGGTGAAGTCTTTGGACCAAATCAGCCTGTCGCTCTGAAACT…
	Deduced amino acid sequence	MAVAELSTSCTKTHSSQLSLSSSSSSRFSHHFRRSFRPLPTTRNPTISCSVASDQVQTPIPVQAQDLKGKSECYGVFCLTYDLQAEEETKSWKKLINIAVSGAAGMISNHLLFKIASGEVFGPNQPVALKLLGSERSIQALEGVAMELEDSLFPLLREVSIGINPYEVFQDAEWALLIGAKPRGPGMERADLLDINGQIFAEQGKALNASASPNVKVIVVGNPCNTNALICMKNAPKIPAKNFHALTRLDENRAKCQLALKAGVFYDQVSNMTIWGNHSTTQVPDFLNARIKGLPVKEVIKDHKWLEEEFTEKVQKRGGVLIKKWGRSSAASTAVSIVDAIRSLITPTPEGDWFSSGVYTNGNPYGIAEDIVFSMPCRSKGDGDYELVKDVIFDDYLLK…
	Genomic Sequence	ATGGCGGTGGCAGAGTTATCGACTTCCTGTACCAAAACTCACTCTTCACAGCTCTCACTCTCATCTTCATCTTCTTCTCG TTTCTCTCATCATTTCCGTCGTTCCTTTCGACCCCTACCCACAACCAGGAATCCTACCATCTCATGCTCTGTTGCATCAG AGTAAGCTTTTTTTCAACTCTTTTTATGCCTTTTCTTGCTTTATAAATTTGATGGGTTTTGCTTGTTTTTGCTTCTCAGT CAAGTTCAAACCCCAATACCTGTACAAGCTCAGGATCTCAAGGGGAAGAGTGAATGCTATGGTGTCTTCTGCCTCACTTA TGATCTCCAAGCTGTATGTTTTTGTCTTTTATTTTATTTTTATTATAATAATATGTTTTATATCCAAACTTGGTG…
	Promoter sequence	CAAACTTAATATTCTCAAAAAAAAAAAAAAAAAAAACCCTAACATCATACATCATGGAAGAGAATAAATGCCCCCAAATTTCAAATACATCCGATTATTC TTTTGGATTTTGGCTGTTGGAATATTTTGTATTCATTTTCACTAAATTAAGGTTTTTTTTTAATTAAGAAAATTATGTATATTATGCAATTAATAATACG AGAGCAGTTGATTGAGTTTTAGTTCGATTGACATGAGTATTGTTGTCAGTGTAAGAGGACGTAAGTTCGAGTGTGTTGAAACGTATTATACTCCTATTTA TTGGTTGAAAGTGGTTATAGATAATTCTAAATATTGTCTTAAAAAGAGTTGATATGATCAGAGCCTATAATGAGCAAAATAATTTTTTGCAATTTG…
GacMDH1	Nucleic acid sequence	ATGGCGAAAGAACCAGTTCGCGTCCTCGTTACTGGAGCTGCAGGACAAAT CGGGTATGCTCTTGTACCCATGATTGCTAGGGGAGTCATGTTGGGTGCTG ACCAGCCCGTGATCCTTCACATGCTTGATATCCCACCTGCTGCGGAGACT TTGAATGGTGTCAAAATGGAGTTGGTGGATGCTGCTTTTCCTCTTCTAAA GGGTGTTGTTGCTACAACTGATGTTGTTGAGGCATGCACTGGAGTCAATG TTGCTGTCATGGTTGGTGGTTTCCCAAGGAAGGAAGGAATGGAGAGGAAA GATGTTATGTCAAAGAATGTGTCTATTTACAAGTCTCAGGCTTCTGCCTT GGAACAGCATGCAGCTCCTAACTGCAAGGTTTTGGTTGTTGC…
	Deduced amino acid sequence	MAKEPVRVLVTGAAGQIGYALVPMIARGVMLGADQPVILHMLDIPPAAETLNGVKMELVDAAFPLLKGVVATTDVVEACTGVNVAVMVGGFPRKEGMERKDVMSKNVSIYKSQASALEQHAAPNCKVLVVANPANTNALILKEFAPSIPAKNITCLTRLDHNRALGQISEKLNVQVSDVKNVIIWGNHSSSQYPDVNHATVMTPSGEKPVRELVKDDAWLNGEFITTVQQRGAAIIKARKLSSALSAASAACDHIRDWVLGTPEGTWVSMGVYSDGSYNAPAGVIYSFPVTCKNGEWTIVQGLAIDEFSRKKLDLTGQELTEEKELAYSCLS
	Genomic Sequence	ATGGCGAAAGAACCAGTTCGCGTCCTCGTTACTGGAGCTGCAGGTACTGTTATGTTCCATTGGTCAGATCCTGTACTTAA AAACATTTCTCAGCTTAAATCGTATCTGTAGATCTAGTTTTCCTTTTGGATGAATCAGATCTCTCCTTTCAGATCTAGTT AATAGCGGTCTAGATTTCAACTGTTCTTATTTTGGATGTTTTGATTGGACTGATTATTGTTTAGATTAGAACACAAATTG CTCTAGAAGTCGGATTTTACTGAAAAGTAATTTTGATCTGCCATGGATCTGTGCTTAGTAGCTCAAAGTATTGATCGTAG AAGTTTATATGATAAATGATGGAAGAGGTGATTTAAGATTTTGAAATTTTTTGAATTTTATGCTAATGAAAATAA…
	Promoter sequence	GGGATAAATGTTGATAATTCATCATCATTTCACAATAGACACACTTTGTTCTATTGTATGTTCTATTTCATCATAGATATGTAATCTTGAAAAACTCTAT TACCTTTATGAATGTTAGATTCATTGATACATTTCTCACCCCGATATGCTACAATTTAGTTTTGCTACTTATCTTTAATATTTTTGAAGTCATGCAAATA TTTAAATATAATTATTCATAAAAATATTTAACTATTTTTCTATAACTTGAAATCCTATCACATGCGTTTGTGTGCGCAAACTATAAATTTAAAACATAAA TGTGTTTAAAAATAACATACAATAAATAATGAAACGTATAGTTTGAAAGTAATTAATCATAACAACACATGAAATATGTATTATATTAAAATAAAA…
GacMDH2	Nucleic acid sequence	ATGGCGAAAGAACCAGTTCGCGTCCTCGTTACTGGAGCTGCAGGACAAAT TGGGTATGCCCTTGTACCCATGATTGCTAGGGGAGTCATGTTGGGTGCTG ATCAGCCTGTAATCCTTCACATGCTTGATATCCCACCTGCTGCAGAGGCT TTGAATGGAGTCAAGATGGAGTTGGTGGATGCTGCTTTTCCCCTTCTAAA AGGTGTTGTTGCTACTACTGATGTTGTTGAGGCGTGCACTGGAGTCAACA TTGCAGTCATGGTTGGTGGTTTCCCAAGGAAGGAAGGAATGGAAAGGAAG GATGTTATGTCAAAGAATGTGTCTATTTACAAGTCTCAGGCTACTGCCTT GGAACAGCATGCAGCTCCAAACTGCAAGGTTCTGGTTGTTGC…
	Deduced amino acid sequence	MAKEPVRVLVTGAAGQIGYALVPMIARGVMLGADQPVILHMLDIPPAAEALNGVKMELVDAAFPLLKGVVATTDVVEACTGVNIAVMVGGFPRKEGMERKDVMSKNVSIYKSQATALEQHAAPNCKVLVVANPANTNALILKEFAPSIPAKNITCLTRLDHNRALGQISEKLNVQVSDVKNVIIWGNHSSTQYPDVNHATVKTPSGEKPVRELVKDDAWLNGEFITTVQQRGAAIIKARKLSSALSAASAACDHIRDWVLGTPEGTWVSMGVYSDGSYNAPAGVIYSFPVTCRNGEWTIVQGLAIDEFSRKKLDLTGAELTEEKELAYSCLS
	Genomic Sequence	TCATGAGAGGCAGGAGTATGCCAATTCCTTCTCCTCGGTCAGCTCCGCTCCGGTCAAGTCCAACTTCTTCCTCGAGAATT CATCAATTGCCAGCCCTGAACACACCCACACAAAAGAAAGTGTAACCGAACTGTTGTAATTGAATTCTTAAAAGAAAAAG CTCGCAAGAGAGAGAAACTGGTGACATAAGATGATTAGAAGCCTCAATATCTAGTTATTAGTTAATACATGGTGACATAA GATTAACCCATAATTCAAACAATATCATGCGATCATATTTTTGCTTTATTCTTACCTTGGACAATTGTCCATTCTCCATT GCGACAAGTTACTGGGAAGGAATAAATGACCCCAGCAGGTGCATTGTATGAACCATCAGAGTACACCCCCATGGA…
	Promoter sequence	TTTTAATTATTTTTTTTTTGTAATCATTTAACTCGGGCAAGGCATTGACGAATAAACATCTACCTCAGTTTCTTGCCTAAACTGTTGATGGTTTACACTT TAAAAATATTTAGGTTAAGCAAAAATAATTTTCAATTTGTCTTTGTCTTGTTATGGCTATTAATAAAGCACAAGGCCAGACAATATGAATAATATGAGTG TGTTTGCCACAACATATTTTCTCTCATGAACAACTATATGTTATATTATTTAGAGGGGTTTCAACGTCATCATCGAAAGTTTTAGTCAAGTTGTGAAAGA AATGTATGAAAAAAAAATGCACAAAATAAAAAGTCTATTAGGAAGTGTTATTAAAAGAAAGGTACATATACAACAATAATTTTATAACTAAAAAAA…
GacMDH3	Nucleic acid sequence	ATGGCGAAAGAACCAGTTAGAGTTTTAGTTACTGGTGCTGCTGGCCAAAT CGGGTATGCTTTAGTGCCTATGATTGCGAGGGGAGTAATGTTAGGCTCCG ATCAACCCATAATTCTTCATATGCTCGATATCGAACCGGCCACCGAGGCC TTAAACGGTGTCAAAATGGAATTAGTTGATGCTGCATTTCCTCTTCTCAT CGATGTCGTTGCTACCACCGACGCCATGGTCGCTTGTAAAGGTGTGAACA TAGCCGTGATGGTTGGCGGATTCCCACGAAAAGAAGGTATGGAAAGGAAA GACGTGATGTCGAAAAACGTATCGATTTACAAGGCTCAAGCTTCGGCATT GGAGAAACAAGCCGCACCGGATTGTAAGGTGTTGGTGGTCGC…
	Deduced amino acid sequence	MAKEPVRVLVTGAAGQIGYALVPMIARGVMLGSDQPIILHMLDIEPATEALNGVKMELVDAAFPLLIDVVATTDAMVACKGVNIAVMVGGFPRKEGMERKDVMSKNVSIYKAQASALEKQAAPDCKVLVVANPANTNALILKEFAPSIPEKNITCLTRLDHNRALGQLSERLKIHVGQVKNVIIWGSHSSTQYPDVNHATVTPTNSEEKPVRSVVADDNWLNTEFITTVQQRGAAIIKARKLSSALSAASAACDHIRDWVLGTPKGTWVSMGVYSDGSYGIQSGIIYSFPVTCDKGQWSIAQGLKIDDFSREKMDATAKELVEEKTLAYSCLN
	Genomic Sequence	AATTAAGACAAGAATAAGCCAATGTTTTCTCCTCCACAAGCTCTTTTGCTGTTGCATCCATCTTTTCTCTCGAGAAATCG TCTATCTTCAGCCCTGCCGGGATTAAATTATATCGAATTAATGTACAAAAATTAAATCTCAAATTACATAATAAATGAAT CAAAATTGTAATTTAACCAAAAGAATATTACATATCAAACACAAATGTAAAAATTTAAACAAAAGTATCATGGAGGATTG CATTTTGCCCCTTCTACTTAAAAAATGAGTAAATTAGATGTTTAGATCAAAGAGTAAATTAATTATTTCTGTTAAAAATT TTATCTATTTTTACTATTATATGTATGTTAGAATGAGATACACATGGCACAATTTTTTAAGTAAAGGAATAAAAT…
	Promoter sequence	CAGAAAGAAATTTATTTATGTAATAAATTTATAAAAATAAATATGATTTTGATTGAAAGG AAAAAAGTTATTATTATCTTGAATTTAAATATAATTAATTTTATTATTTGGAGACCAACTGGGGATATTAGGGATCTTGA CCCCTTTGATCAAATGGGAAAATATCATTAATAGTCCCTTTCAAGTATTAATTATTTATTTGAAGTCTTTTAATCATTTA AATGAATAAAAATTTTGTAATTTAATCTCTCCTAAATATTAATTACAGCAATCCGAGTTTGTATCTATATAGCATGAATT TTTATTTTAAAATTTCAGTTTATTTTGATTTGGGAAAATTTTAATTTTAGATAATTTTAGATTTAGAATAATTTTATGTT TAAAACTCTGGGTT…
GacMDH4	Nucleic acid sequence	ATGAATTCAACAGAGGCCTTTATATCATCGTTTGATTTGGGAAAGCATGG AACAGGAGTATATTATTTTGCTTCAGAAAATCTTGGTAGTTCTATTTTCT GTAACTTTGTTCTGGAAGATAATCAAGCACATGTGTGGTCTATTGGTCAT AGAAAAAGAGCCTGTGACGGACAAATTGGCTATGCTCTTCTTCCCATGAT TGCGAGGGGGGTCATGTTAGGCCCTGATCAGCCTGTAATTATTCACATGC TTGATATCGAACCTGCAGCTGAGGCCTTGAATGGAGTCAAAATGGAACTG ATTGATGCTGCCTTTCCTCTGCTCAAAGATGTTGTTGCGACGACGGATGT TGTCGAAGCCTGTCAGGGCGTCAATATAGCTGTCATGGTTGG…
	Deduced amino acid sequence	MNSTEAFISSFDLGKHGTGVYYFASENLGSSIFCNFVLEDNQAHVWSIGHRKRACDGQIGYALLPMIARGVMLGPDQPVIIHMLDIEPAAEALNGVKMELIDAAFPLLKDVVATTDVVEACQGVNIAVMVGGFPRKEGMERKDVMSKNVSIYKAQASALEQHAAPDCKVLVVANPANTNALILKEFAPSIPEKNITCLTRLDHNRALGQISEKLNVHVSDVWNVIIWGNHSSTQYPDINHATVKTTNGEKSVRDAIANDNWLNTEFITTVQQRGATIIKARKLSSALSAASAACDHIRDWVLGTPKGTWVSMGVYSDGSYGIQPGIMYSFPVTCEKGQWSIVNGLKIDELSREKMDATAKELMDEKTLAYSCLIDD
	Genomic Sequence	ATGAATTCAACAGAGGCCTTTATATCATCGTTTGATTTGGGAAAGCATGGAACAGGAGTATATTATTTTGCTTCAGAAAA TCTTGGTAGTTCTATTTTCTGTAACTTTGTTCTGGAAGATAATCAAGCACATGTGTGGTCTATTGGTCATAGAAAAAGAG CCTGTGACGGTACTCGTTACCGGCGCTGCAGGCAAGCTTGAAGCAATTCTTGTCTTTTTATCATCTTTTTTCCTTTATCA AATATGACAAATCGTGCACATAAATCATAAATAGTTTCATTTATGCTTGTGTAGTTTCAAAAGTTTGATTTTCTTCAACA GGACAAATTGGCTATGCTCTTCTTCCCATGATTGCGAGGGGGGTCATGTTAGGCCCTGATCAGCCTGTAATTATT…
	Promoter sequence	GAGTAGAACTGTCGATGAAGAAAACTGATGCAATAGATTCAGCCTACAGTAACAAAAATC AGACAAAGAAAGAAAGAAATTGAATCAACTAAAAGAAAAATTACAATCAGATATAATTATATGAAAATAAAACAAGAGAT TTAGAGATAACAAACCCTAGAGATTGAGAAGAGAAGTGATGAGATCAGGAAAAAATCTATAATCTTCATGGTAAGAAAAA TGATTTATTGAGGGAAAGCGCGAGAGCGATCTGTGTTCTGGTCTTTTACCAATTTAATCTGTGTGGAAAAAATATGGTTC AAAAAACTGTGTGGATTGAGGTAAGTATTTTACCTACAATTATTATAAGCAAAATTAAAATTGTTATCTAAAAATATTAT AAGCAATTAATTAA…
GrmMDH1	Nucleic acid sequence	ATGTTTCGATCCGTTGCTAGATCGGCCGCCGGTAAGAACCTCCTCCGACGAGGATATGCAACCGCCGTACCTGAACGGAA AGTCGCTGTCTTGGGCGCAGCTGGAGGGATCGGCCAACCCTTGGCTCTCCTCATGAAGCTTAACCCTCTTGTTTCTCAAC TGGCTCTCTATGATATCGCTAACACTCCCGGTGTTGCCGCTGATGTCAGCCACATCAACTCTAGATCTGAGGTTGCCGGA TATGTAGGTGAAGAGCAATTGGGGAAAGCTTTAGAGGGATGTGATGTTGTCATCATTCCAGCTGGGGTGCCTAGAAAGCC CGGTATGACTCGTGATGATCTTTTCAACATTAATGCCGGAATCGTCAAGGGTCTATGTTCTGCAATTGCTAAATA…
	Deduced amino acid sequence	MFRSVARSAAGKNLLRRGYATAVPERKVAVLGAAGGIGQPLALLMKLNPLVSQLALYDIANTPGVAADVSHINSRSEVAGYVGEEQLGKALEGCDVVIIPAGVPRKPGMTRDDLFNINAGIVKGLCSAIAKYCPNALVNMISNPVNSTVPIAAEVFKKAGTYDEKKLFGVTTLDVVRAKTFYAGKAKVNVADVNVPVVGGHAGITILPLFSQATPKANLPEEDIKALTKRTQDGGTEVVEAKAGKGSATLSMAYAGAIFADACLKGLNGVPDVVECSFVQSTVTELPFFASKVRLGKNGVEEVLGLGPLSEYEKEGLESLKPELKSSIEKGIKFANQS
	Genomic Sequence	ATTTTCAACTTGACTAAATAAATACACAATAAAACCCCAATACTACTCCTCGAAGCCATCAAACCAGACTCCCCCAAAAC CCTCGCCACAAAAGCAATCTCTTTTCTATTTTTCCCCACTCTCCTGCAAAAATGTTTCGATCCGTTGCTAGATCGGCCGC CGGTAAGAACCTCCTCCGACGAGGATATGCAACCGCCGTACCTGAACGGAAAGTCGCTGTCTTGGGCGCAGCTGGAGGGA TCGGCCAACCCTTGGCTCTCCTCATGAAGCTTAACCCTCTTGTTTCTCAACTGGCTCTCTATGATATCGCTAACACTCCC GGTGTTGCCGCTGATGTCAGCCACATCAACTCTAGATCTGAGGTCCATATTAAAGAAAAAAACTCTTCATTTCTT…
	Promoter sequence	TTGAGGGGAAATTGAAATTAAATATGGATTTGTGAGAATTTTCGAAGGAAATTGAGAGGAAATTGAAATTAAATATGGGT TTCAGAGAATTTTGGAAGGAAATTGAGAGAATTTTGAAAGGAAATTGAGAGGATTAGAGATGAAATATTAGATAGGATTT GTTTGTGAAAAAAATAAAGGGGTGGGGGTATTTATAGTTTTTTTTTTTGACCGTTGGGGGGGAACGATCAAATTTTTGAC CGTTGGGGTACTGTTCACGCGCGGAGGACATCGCGTTCACGTCAGCGCGACCTGCTAACGTGGAAGGAAATCGCGTCCTT GACGTGGACGCGATGTCCTGACATGTACCCTGATATCGCGCTGACGTGGACGCGATTTCCCGGAAAATGGACCAT…
GrmMDH2	Nucleic acid sequence	ATGTTTCGATCAGTAGCTCGATCGGCCGCCGGAAAGCACCTCCTCCGCCGAGGATATGCCACTGAATCTGTTCCCGACCG GAAGGTCGCGGTTTTGGGCGCTGCCGGAGGTATTGGCCAGCCCTTGGCTCTCCTCATGAAGCTTAACCCTCTTGTTTCTC GGCTGGCTCTCTATGATATCGCTAACACTCCCGGCGTTGCAGCTGATGTCAGCCATGTCAACACCAGATCTGAGGTTGCT GGATATGTTGGTGAAGATCAATTGAAGCAAGCTTTGGAGGGATGTGATGTTGTCATCATTCCTGCTGGGGTGCCAAGAAA GCCTGGTATGACTCGCGACGATCTTTTCAACATCAATGCTGGAATCGTCAAGGGTCTATGTGCTGCTATTGCCAA…
	Deduced amino acid sequence	MFRSVARSAAGKHLLRRGYATESVPDRKVAVLGAAGGIGQPLALLMKLNPLVSRLALYDIANTPGVAADVSHVNTRSEVAGYVGEDQLKQALEGCDVVIIPAGVPRKPGMTRDDLFNINAGIVKGLCAAIAKYCPNALVNMISNPVNSTVPIAAEVFKKAGTYDEKKLFGVTTLDAVRAKTFYAGKAKANVADVNVPVVGGHAGITILPLFSQATPKANLPEEDIKALTKRTQDGGTEVVEAKAGKGSATLSMAYAGAIFADACLKGLNGVPDVVECSFVQSTVTELPFFASKVRLGKNGVEEVMGLGPLSDYEQAGLESLKPELKASIEKGIKFANQN
	Genomic Sequence	CTTTGAACAACTAAAAATAATTTGTCTGCAATGAGCAGCCATATATCTTCAAAAAAGCATTAGAAAAGATGCTTTAGGAT AAAAAGTAAGCCTTCATCACCACCAAAGACGGAATAATCAAGGAAGATTAAATGTAATATCACAATTTTAAAATGGTTTG CAATTAAACATCCCCCACCTAAACAAAAAAAGGGTTTTAATCACACACTCCCTGCAACATACCACTGGGAATTATTAGTG GAAACTTATGGTATGGCTATCCTATTAACAACAGCAAAGCCGATGCTGCTTGCTGCAAGAAAAAAAAAACCCCAATAGCA ACCGAAGTAACTGCAAAATTTTCATTGTTCTAATGGAAGAATATCTCAAATAATATAAACTTAATTCTGGTTGGC…
	Promoter sequence	TGAGTGCTTTTAAGTGGTTTTGAAGAAAGCCTTATATCCTATTTTTGTCGTGTAGTTGCCAAAAATGTGCCTCAAATACT ATTTTGCAGACTGAATTATCTTTGAGCTTTCAACTTTGATTCTTCAATACCATGCTTCTTTGTTAGCTTTACGAAAATGG GATCTGTTTTACTTGATGAAAGATGGGGCTATTTGGTCTATAAGATTTAAATCAACACAACCATTCAACTCTTTTCATTG TCATCCTCTTTGGCTTTTTCCATTTGTTTATCTTTTTTGCTTTCAAGAAATTTTGTTTTGTTAAGGAACCAGGAGTATAT TCCTCCCATTCGCCCCTCCCCCCCCCCCCCCCCGCTTTTATTGATGGGTAGGTAGGGATGTGTGTGACTGACATG…
GrmMDH3	Nucleic acid sequence	ATGAGTCGTGATGATCTTTTCAACATCAATGCAGGAATTGTCAAGGGTCTATGTTCTGCTATTGCTAAGTATTGCCCCAC TGCACTTGTCAATATGATTAGCAACCCTGTCAATTCAACCGTTCCAATTGCAGCTGAGGTTTTCAAGAAGGCAGGGACAT ATGATGAAAAAAAGCTCTTTGGCGTAACTACCCTTGATGTAGTTAGGGGTAAGACTTTCTACGCTGAGAAGGCAAAAATA AAAGTTGCATATGTCAATGTCCCGGTTGTTGGTGGTCATGCCGGAATAACCATTCTCCCACTATTTTCTCAAGCCACACC AAAAGCCAATTTGGCTGAGGGGGATATCAAGGTTCTCACAAAACGAACGCAAGATGGAGGCACTGAAGTTGTGGA…
	Deduced amino acid sequence	MSRDDLFNINAGIVKGLCSAIAKYCPTALVNMISNPVNSTVPIAAEVFKKAGTYDEKKLFGVTTLDVVRGKTFYAEKAKIKVAYVNVPVVGGHAGITILPLFSQATPKANLAEGDIKVLTKRTQDGGTEVVEAKAGKGSATLSMAYAGAIFADACLKGLNGVPDVVECSFVQSTVTELPFFASKVRLRKNGVEEVLGLSSL
	Genomic Sequence	CAGGATCAAACCAAATTCAGAAACATAGTCACGCGAGTTATGAAGAGCATCTATTAAATAAATCTTTATTTTTAGTTACA TATTAACTAAATCTAATGATTAAAAAAATCGATCACTCAACTCCGATTACCAAAGCACTCTTATTACTCGAAACTTTGGT ATAGAGGGCCTATCCTATGAAGAAGAGCAACAACGCCAATGCAGTCTTGCAAAAATTTGGGAAGAAATTTGTAAATAATT TTTAAACTAACTCTGGTTGGCAAAGTTGATTCCCTTGTCGATCGATGCTTTGAGTTCCGGTTTAAGGCTTTCCAGTCCGT TCTTCTCAGAGAGAACTTAATCCCAAAACTTCCTCCACACCGTTCTTTCTGAGCCTTACCTGCAACAATCATATA…
	Promoter sequence	ATGATAAAAGGGTCGCTGAACTATTCGAAAATTTTCATTTAAGTCACTGCATTATTCATAATATTTTATTTTAAGTCATT GGGTTGTTAAGTTTCTTTTTTAAAAAGCTTGGCTAGCGAGACGATGGGTATGGTAGATTAGTACTCATCGATGAGTAGAA TAATATAGTTGTTTAAATTTTAGTTCACAGATTTGTAATATTTAAAATTATCTGATTTTTCATTTTTCATTTTTCAACTC GTGAAACAGTAAAAAGTGGTATAGTAAAAAATAATTAACTTGAGTATTAATACAAAAACCTTCTAATACAACGTCTCTTT TTCCTCCCACTCTCCGCAAAAATGTTTCGATCCGTAGCTCGATCGGCCGCCGGAAAGCACCTCATACGCCGAGGA…
GrpxMDH1	Nucleic acid sequence	ATGGAGTTTAGTTCAGAGGCTAACCAGCGCATTGCCAGGCTCGCAGCCCATCTCCAACCTCAGATGGAGGAAAGTTCTAT TTTGAGGCGAGCTGACTGTAGAGCGAAAGGAGGGTCACCAGGGTTCAAAGTTGCTATCTTAGGAGCAGCTGGAGGCATTG GCCAGCCTCTTGCAATGTTAATGAAGATGAATCCTCTCGTCTCGGTTCTTCATCTTTACGATGTTGTGAACTCTCCTGGT GTCACAGCTGACCTCAGTCACATGGATACTGGTGCTGTGGTACGTGGTTTCCTAGGGCAGCCGCAGCTTGAGAGTGCGTT GACCGGCATGGACCTTGTGATCATACCTGCTGGTGTTCCAAGGAAGCCTGGAATGACAAGGGATGACCTTTTCAA…
	Deduced amino acid sequence	MEFSSEANQRIARLAAHLQPQMEESSILRRADCRAKGGSPGFKVAILGAAGGIGQPLAMLMKMNPLVSVLHLYDVVNSPGVTADLSHMDTGAVVRGFLGQPQLESALTGMDLVIIPAGVPRKPGMTRDDLFNINAGIVKTLCEGVAKCCPNAIVNLISNPVNSTVPIAAEVFKKAGTYDPKRLLGVTTLDVVRANTFVAEVLGLDPREVNVPVVGGHSGVTILPLLSQVKPPSSFTPEETEYLTNRIQNGGTEVVEAKAGAGSATLSMAYAAVKFADACLRGLRGDAGVVECAFVASEVTELPFFATKVRLGRTGAEEVYQLGPLNEYERVGLEKAKGELAGSIQKGIAFIKK
	Genomic Sequence	GCAGACTATTTTGTAAAACCATGCTAATCTTTTACAAGCATAAAATTTGACTGCATTAACCAGAAGAGTATATCAACGGC ATTTAGGTCTCAATAGAGGTTCTTAAGCGCCAAAACATATACAAAGCCCTTTTAACAGATATAAGAAGCTTATATTATAT TTATATTAAAAGATTAGCTCAGCAGCAACAATTTCATTTCTTGATGAAGGCAATACCCTTTTGAATGCTTCCAGCTAACT CTCCCTTTGCTTTCTCCAAACCAACCCTATTAACAATCAAACAGGAATTCGCTGCATAATCTGCTATCTCTACCTAAAAT AATAACAATCATTTATATTTCTGACAAAAAAATATACCTCTCATATTCGTTTAGAGGCCCTAGTTGATAGACTTC…
	Promoter sequence	ACATGGATTAGTGTGAATTTTAATTTGCAGCTAAAGCTTCCCTATCAAGTCGTGGTGATTGTTTCTGGTGCTCTTAATGA TGCTGCTGCCAAGAAGTATGACTTGGAAGCATGGTTTCCAGCATCTCAGACTTACAGAGAGTTAGTGTCATGCTCAAATT GTACAGATTACCAATCAAGGAGGCTAGAAATTAGATATGGGCAGAAAAAGGTTGGTTATGTTGGCTTGTCTTGTTATATA TTGAAAGCAGAGTGCAAGTGTTTTGGAAATATATATCGATTCATACTCTTTTTCCCCCTTCATAAGAGTGCATATTGGTT TAGCAATAATCTAGAACTACTTCCATACTTAATACCTATCATTCTTGAGTTCTACCATTTAAATTCCAGTTCATG…
GrpxMDH2	Nucleic acid sequence	ATGCAGGAGACCAATAATTCTCGAGTCAACCAACGAATTGCAACAATCTCGGCTCATCTCAACCCACCCAGTTTTTCCCA CATGGAGGGTAGTTCGGGTTTGGGTCGAGCTGACTGCCGAGCCAAAGGTGGGTCAACTGGTTTCAAGGTGGCGATTTTGG GAGCGGCAGGTGGGATAGGGCAACCGTTATCATTGTTGATGAAGATGAACCCTTTGGTTTCTGTTCTTCATCTTTATGAT GTGGTTAACACTCCTGGTGTTACTGCTGATATTAGCCACATGGATACTGGAGCTGTGGTACGTGGATTTCTGGGGCAACA GCAATTGGAGGAGGCTCTAACAGGAATGGACCTTGTAATTATTCCAGCTGGAGTTCCTAGGAAACCTGGAATGAC…
	Deduced amino acid sequence	MQETNNSRVNQRIATISAHLNPPSFSHMEGSSGLGRADCRAKGGSTGFKVAILGAAGGIGQPLSLLMKMNPLVSVLHLYDVVNTPGVTADISHMDTGAVVRGFLGQQQLEEALTGMDLVIIPAGVPRKPGMTRDDLFNINAGIVKTLCEGIAKCCPNAIVNLISNPVNSTVPIAAEVFKKAGTFDPNRLLGVTMLDAVRANTFVAEVMGLDPREVDVPVIGGHAGVTILPLLSQVKPPCSFTQKEIDYLTNRIQNGGTEVVEAKAGAGSATLSMAYAAVQFADACLRGLRGDADIVRCAFVASHVTELPFFASKVRLGRCGVEEIYPLGPLNEYERVGLEKAKKELETSIGKGVAFVKK
	Genomic Sequence	ATTTGAGCCTGAAGCCCTAAAGGGTTTTCTTGGGCTTCGAGAAGTACATGCATTCCTTGTCTAAATCGGGCCTAACGAGT TCATAAGAAATAAATCGGTGGATGATTTGAGATTTGACATAAGAAGAGATTCGTAGAAGTGGGAAAAGTTCTAACAGAAT TCCCACTGCTTCCAAACCCAAAATTTTTAATTTTTTTCTGGGAATGTGCAGTTCAAGATAAGATAGCTTTACACGTTTCC CAATTCAGCAATCCATTTCTGCAACCAAAAACACAAAACACTCCATCAATTTATAAAGTCGAAGCAATTTGAAGAAATCC CATCACTCATTTCACCTCCAATCCTTTTAAAAACAGGGCATTCAATATGCAGGAGACCAATAATTCTCGAGTCAA…
	Promoter sequence	TAAAAAAAACAAGTTACTGGAAAATCGATAAACAAAAGCTGTTTTCTACCGGAAATGAAGGAATGAATGAAGGAGGCGAT AGAGAGGAGAGCACGGGAAATGTCTTACGGAAATTGAAAGGGTAAGACATTTTCCCTAAAATGTAACCCATTTTCCCTTG TTTTGGAGTTCATTTTCCAAATGGAAAATGTTTTCCGCCAATCAAACGCTGGAAAAGTTAGAAATGATTTTCCGGAAAAT CAATTCCGTCAATCAAACAGACCCTAAGCGAGAGTTGTAGGTGTAAAAACTTGGAGGTTTATGGAGAGAAAGAGATGTAT ATCTAAAGTATCTATCTCTACTATTTGTTGTTTAAGTGTATGACTGGGTTGATATCATAAGTTAATTCGACACCA…
GrpdMDH1	Nucleic acid sequence	ATGGCGACAACATCAGCAGCTACATTCTCGATCGGATCGACTGTCTCCTTTGGAAGAAGGGGGAGTCCACCTCCTCTAAC AAAACCTTCTGCTGCAAGGTGCACCTCACAGAATTCACTTGCAAGTTTCAGTGGCCTCAAGGCAGCAACATCTGTGAACT GTGATTCTGAGTCCTCCTTCCTTGGCAAAGAAAGCAGTGCAGCTCTTAGGGGCTCTTTCGCACGGAAAGCACAGAAGCCA AACCAGAGTTCTCACCATGGCTTACAGCTTCAAGCATCTTACAAAGTGGCAATACTTGGAGCTGCTGGAGGGATTGGTCA GCCACTGGCACTTCTAATCAAGATGTCCCCGCTAGTTTCAGCCCTGAACCTCTATGATATAGCAAATGTCAAGGG…
	Deduced amino acid sequence	MATTSAATFSIGSTVSFGRRGSPPPLTKPSAARCTSQNSLASFSGLKAATSVNCDSESSFLGKESSAALRGSFARKAQKPNQSSHHGLQLQASYKVAILGAAGGIGQPLALLIKMSPLVSALNLYDIANVKGVAADLSHCNTPSQVLDFTGASELGNCLKGVNVVVIPAGVPRKPGMTRDDLFNINANIVKTLVEAVADNCPDAFIHVISNPVNSTVPIAAEVLKQKGVYDPKKLFGVTTLDVVRANTFVAEKKNLKLIDVDVPVIGGHAGITILPLLSKTKPSVRFSDEEVEQLTIRIQNAGTEVVEAKAGAGSATLSMAYAAARFVESSLRALDGDGDVYECSFVQSDLTDLPFFASRVKLGRKGIEAMIPSDLQGLSEYEEKALEALKPELKASIE…
	Genomic Sequence	GAATGACCTGTGGAATAATTTACCCTAGAAAATATGTACCTTTTAGGTATCTAACCTTATTTTGCAGCAAATGCATTGCC TTCACAATGTTGGGTCTTCATAATTCGCCACTCCTTCGACACAGTAATAAAAACTAATTCGCCACTCCTTTGACACAGTA ATAAAAACTAGGGGAATAAACCATGTTATTTCAAAACAGTCGAAAGCATTACAGAGTCTGATTGAAAAATGATACTATTC TCATCTGCAACCATCAAAATACCCTTTCACTTTCTTAGTGATCCTCATTTTGGAAAAAGAAAATAGAAAAAACAACATTC ATTCTACAAAACTGAAGGTTCTTGTGCAGGGATTATATGTGTTAAAAGCATGGTTTCAATGAGGTTTTAGAGCTT…
	Promoter sequence	ATTAAAAAGGGGTATGAAAAGGCAAGCAAATCTTAGCTGTAGAGAGTAGAAACCATCCCTTCAACCATCGGCCACAATTT CTTCTTGGCAAGCCAACAAAAACTTGAAATAATCTAAAACAAAATCAAACACTTTTTGGTAGATTCTTTCCAGGTAGCGG CGGTGTATTCGGTACACACTCAAAAATATAATTTTAACTCCAGGCCAGAAAGAGTAGGTGAAAGTCGAAAATTTTGGTGC CTTGTTCGAAGTTTATTGGTCCAGTTTCTCCTATAAATACCAAAAGCCGAATTAAAAAGCCTATTTTTTTCTCGTACATA TCACTTTGCTTCCCTTAAGTTAAGCGCGCTCTCTCTTCATCTCTCTCTCTCTCTCCCAATTCAGATCTCAAAGGT…
GrpdMDH2	Nucleic acid sequence	ATGGCGACAACATCAGCAAGAACGTTCTCAATTGGGTCGACTGTCTCCTTTGGAAGCAGGGGGAATCCACTTCCACAATC TAAACCTTTTGTTGCGAGGTTCACCTCCCCAAATTCACTTGCAAGTTTTAGTGGCCTCAAGGCAGCAACATATGTGAACT GTGAATCAGAGTCCTCATTCTTCGGCAAGGAAAGCAGCGCCGCTCTTAGAGGCTCATTTGTACCAAAAGCACAGAAAGCA AACCAGAAGTCTCAGTATGGTCTACAGCCTGTGGCATCTTACAAAGTGACAATACTTGGAGCTGCTGGAGGGATAGGTCA GCCATTAGCCCTTCTAATCAAGATGTCTCCATTAGTTTCAGCCCTGAACCTCTATGATATAGCAAATGTCAAGGG…
	Deduced amino acid sequence	MATTSARTFSIGSTVSFGSRGNPLPQSKPFVARFTSPNSLASFSGLKAATYVNCESESSFFGKESSAALRGSFVPKAQKANQKSQYGLQPVASYKVTILGAAGGIGQPLALLIKMSPLVSALNLYDIANVKGVAADLSHCNTPSQVQDFTGASELGNCLKGVNVVVIPAGVPRKPGMTRDDLFNINANIVKTLVEAVADNCPDAFIHIISNPVNSTVPIAAEVLKQKGVYDPKKLFGVTTLDVVRANTFVAQKKNLKLIDVDVPVVGGHAGITILPLLSKTKPSVNFTNEEVEQLTVRIQNAGTEVVEAKAGAGSATLSMAYAAARFVESSLRALDGDGDVYECSFVQSDLTDLPFFASRIKLGRKGIETLIPSDLSGLSEYEEKALEALKPELKASIE…
	Genomic Sequence	AGAAAGGGTCAACTCAACCATCGGTCGCGATTTCGCTTTGAAGAAAAAGAACAAAAAAAAAAAGCATTTGTTCGGTAGAT TCTTTTCAAAGAGCGCCGGTGTAGTTGGTACACTGACAGGAAGAAGAAGAAGAAGAAGAAGAAGATAAAAGAGTTGGTGG GATTTGAAATTTTTGGTGCTTTCTTCTAACTTCATTAGTGGAGTTTCATATAATAAAGGAAAAAAAGTCCACTTTTCTTA TATATTACTCGTTTCCTTCAAGCTAGCTCTCTCTTTATTTAGATCTTGAAGGTTCGGTTTTTTTTTTTCATTTTTTATCT TCATACGGGGTTATTATTCATAAAATCTAAGCTATAGATTTTGTTTATTTATCTTGCTTTCTTTTCTTGTTTCTG…
	Promoter sequence	AGTAACTAATGAAGTAGTTTACCCGGTTTTGTTTTACATGATATCTGTATCAGAGGCAAACTTTAATCTTAGCCGTAGAA AGGGTCAACTCAACCATCGGTCGCGATTTCGCTTTGAAGAAAAAGAACAAAAAAAAAAAGCATTTGTTCGGTAGATTCTT TTCAAAGAGCGCCGGTGTAGTTGGTACACTGACAGGAAGAAGAAGAAGAAGAAGAAGAAGATAAAAGAGTTGGTGGGATT TGAAATTTTTGGTGCTTTCTTCTAACTTCATTAGTGGAGTTTCATATAATAAAGGAAAAAAAGTCCACTTTTCTTATATA TTACTCGTTTCCTTCAAGCTAGCTCTCTCTTTATTTAGATCTTGAAGGTTCGGTTTTTTTTTTTCATTTTTTATC…
GrpdMDH3	Nucleic acid sequence	ATGGCAGCACCATCCACAGCTACCTTCTTGTCGTTCCGAAGCCGGGGGAATGCACTGCCACAAACAAGGCCTTCGGCCGTAAGGT TTGGCTCCCGATATTCACTTGTGAGTTTCAGTGGCCTCAAGGAGGTGACATCTGTGAACTGTGAGACGGAATCCTCCTTC ATCGGCAAGGAAAGCAGTACCGCTCTTAGAGGCTCTTTTGCGCTGAAAGCACGGAAAGCAAACCGGGGGTCTCGTTATGG CTTACAGCTGGTGGCGTCGTACAAGGTGGCTATACTTGGAGCTGCAGGAGGGATAGGTCAGCCATTGGCACTTCTAATCA AGATGTCTCCGCTAGTTTCGGCACTGAACCTCTACGATATAGCGAATGTGAAGGGAGTTGCTGCTGATCT…
	Deduced amino acid sequence	MAAPSTATFLSFRSRGNALPQTRPSAVRFGSRYSLVSFSGLKEVTSVNCETESSFIGKESSTALRGSFALKARKANRGSRYGLQLVASYKVAILGAAGGIGQPLALLIKMSPLVSALNLYDIANVKGVAADLSHCNTPSQVLDFTGASELGDCLKGANVVVIPAGVPRKPGMTRDDLFNINANIVMTLVEAVADNCPDAFIHIISNPVNSTVPIAAEVLKQKGVYNPKKLFGVTTLDVVRANTFVAQKKNLKLIDVDVPVIGGHAGITILPLLSKTKPTVSFTDEEVEQLTVRIQNAGTEVVEAKAGAGSATLSMAYAAARFVESSLRALDGDGDVYECSFVQSDLTNLPFFASRIKLGRNGVEALIPSDLIGLSEYEDKTLEALKPELKASIEKGIAF…
	Genomic Sequence	CGTTAACAACATCAATACGCCCTTCTAAATTTTGTATTCTGTGATGTAATTGGAAAAAGAAACCGAAAAAACTTTGATTC TGCAAAACTGAAACTACTGATGCAGGCCTGGCTCTCTCTCGAGAGGAGGCTTAGTTTTGGTATGTCGAAAACTTGGGTTT TTAAGCGGTAACTGGTTGCTTCTGCACGAATGCAATTCCCTTCTCGATGCTGGCCTTTAATTCTGGCTTAAGAGCTTCCA ATGTCTTATCTTCGTACTCGGATAACCCTATGAGGTCAGATGGAATAAGTGCCTCAACCCCATTCCTTCCGAGCTTGATC CTAGATGCAAAGAATGGAAGATTGGTCAGATCGGATTGTACGAAAGAGCACTCGTAGACGTCTCCATCTCCATCC…
	Promoter sequence	ATGAGATTACCACGCAGATTATCATATCAATATTGTTAAAAAATCAATATTTTAATCAAAATTTTCATTAAAAAATGATT TGACACTTTTGAGAGATTAATAGTTAAATTTAGTTAAAAAAGAATAAATGTTAAATTGATAAAAATATAAATATTGAAGG CTAAATTTGAGATTATACCAAAAATAGCAATAGCGTAAAGATGCAAAAACTTTAGATCTCAGCCGTAGAAACAATGAATT GATCATCGGTCACCATTAACAACACGTGAAAAACAAATCCAGTAAAGAATCAACTCATTTTTGGTCCAAACAACAGCGGT GTATTTGGGCACACAGAAGACATAATCACTTATTTGAACTTTTAATTTTATGAAAAAAGTTATTTTAGTCCTTAT…
GrchMDH	Nucleic acid sequence	ATGGCGGTGGCAGAGTTATCGACTTCCTGTACCAAAACTCACTCTTCACAGCTCTCGCTCTCATCTTCATCTTCTTCTCG TTTCTCTCATCATTTTCGTCGTTCCTTTCGACCCCTACCCACAACCAGGAATCCTACCATCTCATGCTCTGTTGCATCAG ATCAAGTTCAAACGCCAATACCTGTACAAGCTCAGGATCTCAAGGGGAAGAGTGAATGCTATGGTGTCTTCTGCCTCACT TATGATCTCCAAGCTGAAGAGGAGACAAAATCATGGAAGAAACTAATTAATATAGCTGTTTCTGGTGCTGCTGGGATGAT ATCTAACCATCTTCTTTTCAAAATTGCATCTGGTGAAGTCTTTGGACCAAATCAGCCTGTCGCTCTGAAACTATT…
	Deduced amino acid sequence	MAVAELSTSCTKTHSSQLSLSSSSSSRFSHHFRRSFRPLPTTRNPTISCSVASDQVQTPIPVQAQDLKGKSECYGVFCLTYDLQAEEETKSWKKLINIAVSGAAGMISNHLLFKIASGEVFGPNQPVALKLLGSERSIQALEGVAMELEDSLFPLLREVSIGINPYEVFQDAEWALLIGAKPRGPGMERADLLDINGQIFAEQGKALNASASPNVKVIVVGNPCNTNALICMKNAPNIPAKNFHALTRLDENRAKCQLALKAGVFYDQVSNMTIWGNHSTTQVPDFLNARIKGLPVKEVIKDHKWLEEEFTEKVQKRGGVLIKKWGRSSAASTAVSIVDAIRSLITPTPKGDWFSSGVYTNGNPYGIVEDIVFSMPCRSKGDGDYELVKDVIFDDYLLK…
	Genomic Sequence	CAAAAGGAACCAAGATACTGGGCAATCAAGCAAATAGAAGATCAAAGGTACATCATACGGAATAGTACTTTCATTTACTT AATTTTCAGTCCAAAATCTCAACCAAATGGGAAAACATTGGATGTTATTTGTTATTATCTTAATTTACCACCTGCAATCC CTACTCATACACTCAAACAATTTAGTATACATATATGGTCATTTTCATTTTTATTCTTTTTTTTTGCCCAAAGGCTGATT TTGAGGGACAAATAATTGGAAGAAAAAGCTGAACCTCATTTTACATTTCTCCAGGAAGCATTGTATCCTCAGGTAGATCA CAGAAACCAATACCCTGTAAACACCAACCACCCGATTTTAAATCATTGATATGCTAACCATTTCATCAATCAAAA…
	Promoter sequence	TGTATTCTATGCAATTATTAATAATATAATAGCAGTCGATTGTGTCTTAGTTCGATTGGTACTGTCATTGTTGTCAATGC AAGAGGACGTGGGTTTGAGTGTGTTGTCTAAGTATTGTCTTAAAAAGAGTAGATATGATCAGATCCTATAGTGAGCAAGA CAAATTTTTGCAATTTGGCCACCTAATTTTGGTTACACTTTCATTTTGGTTAGTCAACTTTTAGTTGCTTTCATTTTCAT CACTCAAAAAATATTTTTTTAAAGTATTGTTTGGGGTAAAAAAAAATTAAAGATTAAAGTGAAAAAATAATACAGACTAA AATAATACACAAAAATTGACAAATTGTACTTGTTTATCCCGTTACTGAAATTCTAAATTTATTGTTTTTTCTTTA…
GrcMDH1	Nucleic acid sequence	ATGGCGAAAGAACCAGTTCGCGTCCTCGTTACTGGAGCTGCAGGACAAATCGGGTATGCTCTTGTACCCATGATTGCTAG GGGAGTCATGTTGGGTGCTGACCAGCCCGTGATCCTTCACATGCTTGATATCCCACCTGCTGCGGAGGCTTTGAATGGTG TCAAAATGGAGTTGGTGGATGCTGCATTTCCTCTTCTAAAGGGTGTTGTTGCTACAACTGATGCTGTTGAGGCATGCACT GGAGTCAATGTTGCTGTCATGGTTGGTGGTTTCCCAAGGAAGGAAGGAATGGAGAGGAAAGATGTTATGTCAAAGAATGT GTCTATTTACAAGTCTCAGGCTTCTGCCTTGGAACAGCATGCAGCTCCTAACTGCAAGGTTTTGGTTGTTGCTAA…
	Deduced amino acid sequence	MAKEPVRVLVTGAAGQIGYALVPMIARGVMLGADQPVILHMLDIPPAAEALNGVKMELVDAAFPLLKGVVATTDAVEACTGVNVAVMVGGFPRKEGMERKDVMSKNVSIYKSQASALEQHAAPNCKVLVVANPANTNALILKEFAPSIPAKNITCLTRLDHNRALGQISEKLNVQVSDVKNVIIWGNHSSTQYPDVNHATVMTPSGEKPVRELVKDDAWLNGEFITTVQQRGAAIIKARKLSSALSAASAACDHIRDWVLGTPEGTWVSMGVYSDGSYNAPAGVIYSFPVTCKNGEWTIVQGLAIDEFSRKKLDLTGVELTEEKELAYSCLS
	Genomic Sequence	ATGAACTCTAAACTTAATTACTTAACCAAACTCAAATATGAAAATTTATGAACAAGCTTAATCAAACTTCAACTCAATTA GCTTGCTTATATCTGAGTTTGAGTTGTAAAGATAGATATTCAATCAAAGCTCGAGTCAAGTATCAAGTTCCAAACTGCAA GTCAGGTTCGAGCTCGACTCAACTCAATTATACCCTAATTGAGATTCACAGTAAACAATACACTAGATAGACAAAAAAAA CAATGGTCACCAACAGTATCGATATCCCATTTAAAATTGGAGCATAAAATCCGGGATTACGGTAAAATATCCAAAATATC CATGAACAAGTGACAAGTATAATGAAGATCTCGATCAGAGGACGTCGCTTACCAATCACTAACAGTTCATCTAGA…
	Promoter sequence	TAGGGATAAATGTTGCTAAATTCATCATCATTTCACAATAGACACACTTTGTTCCATCGTCTGTTCTATTTCATCATGGA TATATAATCTTGAAAACTACTATCATCTTCATGAATGTTGGATGCACTCATACCTTTCCCACCCCGTTGTGCTACAATTT AGTTTTGCTACTTATCTTTAATATTTTTGAAGTCATGCAAATATTTAAACATAATTATTCATAAAAATATTTAACCATCT TTCTATAACTTGAAATCTTATCACATGCGTATGTGTGGGTAAACTATAGATTTAAAACATAAATATGTTTAAAAATAACA TACAATAAACAATGAAACGTATAGTTTGGAAGTAATTAATCATAATAACACATGAAATATGTACTATATTAAAAT…
GrcMDH2	Nucleic acid sequence	ATGGCGAAAGAACCAGTTCGCGTCCTCGTTACTGGAGCTGCAGGACAAATTGGGTATGCCCTTGTACCCATGATTGCTAG GGGAGTCATGTTGGGTGCTGATCAGCCTGTGATCCTTCACATGCTTGATATCCCACCTGCTGCAGAGGCTTTGAATGGAG TCAAGATGGAGTTGGTGGATGCTGCTTTTCCCCTTCTAAAAGGTTGTGTTGTTGCTACTACTGATGTTGTTGAGGCATGC ACTGGAGTCAACATCGCAGTCATGGTTGGTGGTTTCCCAAGGAAGGAAGGAATGGAAAGGAAGGATGTTATGTCAAAGAA TGTGTCTATTTACAAGTCTCAGGCTTCTGCCTTGGAACAGCATGCAGCTCCAAACTGCAAGGTTCTGGTTGTTGC…
	Deduced amino acid sequence	MAKEPVRVLVTGAAGQIGYALVPMIARGVMLGADQPVILHMLDIPPAAEALNGVKMELVDAAFPLLKGCVVATTDVVEACTGVNIAVMVGGFPRKEGMERKDVMSKNVSIYKSQASALEQHAAPNCKVLVVANPANTNALILKEFAPSIPAKNITCLTRLDHNRALGQISEKLNVQVSDVKNVIIWGNHSSTQYPDVNHATVKTPSAEKPVRELVKDDAWLNGEFITTVQQRGAAIIKARKLSSALSAASAACDHIRDWVLGTPEGTWVSMGVYSDGLYNAPAGVIYSFPVTCRNGEWTIVQGLVIDEFSRKKLDLTGAELTEEKELAYSCLS
	Genomic Sequence	TATTTCTTTTATTAAAGAAAAGGATAAAGGCTCAAACCAAACAAAAAAACAAAATGCTTCACTCCATTAAAAAGTCCCGT TTTCTTAATATTTACTTGGCACAATTCATTTTCTTAGAAAACATACTTTCACTCACGTACGAAATTCTAGTTGTTGGTAA AACAGAAACAGAAAAGATGATTGCAGAAAACAAAACACATTATACAATATCATAACATTCGTTTGGATGACAATAGTTCT TTGCTTATCCCCCATTTAGAATCGAGCTGAACTCTGGGGTCAGTAATAAAAACCGAAAACCCCATCAGATGCAAGATCCG GGGAGGCGGCTTTCCCCACCATTAACAGTTCATCTAGAATCCCTTTCTTATTCAAAACTGCAGCTATCCTACCAA…
	Promoter sequence	TTTTCTTTTGGTATGTATATTTTTCGTTATTTACTGCAATAATTTTTAGATTTTATATATCTTATATTATTTTATTTTTT ACTACAACATTTTTAATATAATTGTAACACTCTGCACCCAATTTAAACGTTATGACCAAATCTAAAGAAGTTACTGCATT ATTTTTGAAAACCCAAAATGGTCGTAAGGATCACGCTAGCCCTTACTAAGTAAAATTCCAATTTATTAGAGAACATTTCT TTCTTAACCCATTTGGTAAAACCGTTGATGATTTATACTTTAAAAATATTTCGGTTAAGAAAAATTAATTTTCAATCTGT CTTTGTCGTGTTATGGCTATTAATAAAGCACAAGGCCAAAAAAATAACATGAAAAAAAACAGTCTATCAGGAAGT…
GrcMDH3	Nucleic acid sequence	ATGGGGAAAGAACCTGTTAGAGTTTTAGTTACTGGTGCTGCTGGGCAAATCGGGTATGCTTTAGTGCCTATGATTGCTAG GGGAGTAATGTTAGGCTCCGATCAACCCATAATTCTTCATATGCTCGATATCGAACCGGCCACCGAGGCCTTAAACGGTG TCAAAATGGAATTAGTTGATGCTGCATTTCCTCTTCTCATGGATGTCATTGCTACCACCGACGCCATGGTCGCTTGTAAA GGTGTGAACATAGCTGTGATGGTTGGCGGATTCCCACGAAAAGAAGGTATGGAAAGGAAAGACGTGATGTCAAAAAACGT ATCGATTTACAAGGCTCAAGCTTCGGCATTGGAGAAACAAGCCGCACCGGATTGTAAGGTGTTGGTGGTCGCTAA…
	Deduced amino acid sequence	MGKEPVRVLVTGAAGQIGYALVPMIARGVMLGSDQPIILHMLDIEPATEALNGVKMELVDAAFPLLMDVIATTDAMVACKGVNIAVMVGGFPRKEGMERKDVMSKNVSIYKAQASALEKQAAPDCKVLVVANPANTNALILKEFAPSIPEKNITCLTRLDHNRALGQLSERLKIHVGQVKNVIIWGNHSSTQYPDVNHATVTPTNSEEKPVRSVVADDNWLNTEFVTTVQQRGAAIIKARKLSSALSAASAACDHIRDWVLGTPKGTWVSMGVYSDGSYGIQSGIIYSFPVTCDKGQWSIFQGLKIDDFSREKMDATAKELVEEKTLAYSCLN
	Genomic Sequence	TTTTAATAATAAAAACATTCCCCTAAGAAAGACAATCAAATCGTTTATTTGATACACTTGTTCTTTCATCAATTAAGACA AGAATAAGCCAATGTTTTCTCCTCCACAAGCTCTTTCGCTGTTGCATCCATCTTTTCTCTCGAGAAATCGTCTATCTTCA GCCCTGCCAGGATCAAATTATGTCGAATTAATGTACAAAAATTAAATTCCGAAGCACATAATAAATGAATCAAAATTGCA ATTTGACCAAAAGAAAATTACATATCAAACACAAATGAAAAAATTTAAGCAAAAGTACCCTGGAGGATTGGTCATCTATT TTTATCATTAAAAATTGGTCCATGTATGTTAGAATGAGATACACATGGCACGTCGTAACTATCTGGTTATTTTGT…
	Promoter sequence	TACAGAAGGAAATTTATTTATGTAATAAATTTATTAAAATAAATATGATTTTGATTGAAATGATAAAAGTTATTATTATC TTGAATTTAAATATAATTAATTTTATTATTTGGAGACCAACTGGGGATCTTAGGGATCTTGACCCCTTTGATCAAATAGG AAAATATCATTAATGATCCTTTCAAGTATTAATTATTTATTTGAAGTCTTTTAATCATTTAAATGAATAAAATTTTTGTA ATTTTAGTCTCTCCTAAAAATTAATTACAGCAATCCGAGTTTGTATCTATATAGCATGAATTTGGATTTTAAAATTTCGG TTTATTTTGATTTGGGTAATTTTTAATTTTAGATCATTTTAGATTTAAAATAATTTTGTGTTTAAAACTCAGGTT…
GrcMDH4	Nucleic acid sequence	ATGGAACAGGAGTATATTATTTTGCTTCAGAAAATCTTGGTAGTTCTATTTTCTGTAACTTTGTTCTGGAAGATAATCAA GCACATGTGTGGTCTATTGATCATAGAAAAAGAGCCTGTGACGGTACTCGTTACCGGCGCTGCAGGACAAATTGGCTATG CTCTTCTTCCCATGATTGCTAGGGGGGTCATGTTAGGCCCTGATCAGCCTGTAATTATTCACATGCTTGATATCGAACCC GCAGCTGAGGCCTTGAATGGAGTCAAAATGGAACTGATTGATGCAGCCTTTCCTCTGCTCAAAGATGTTGTTGCGACGAC CGATGTTGTCGAAGCCTGTCAGGGCGTCAATATAGCTGTCATGGTTGGCGGATTCCCACGGAAAGAAGGTATGGA…
	Deduced amino acid sequence	MEQEYIILLQKILVVLFSVTLFWKIIKHMCGLLIIEKEPVTVLVTGAAGQIGYALLPMIARGVMLGPDQPVIIHMLDIEPAAEALNGVKMELIDAAFPLLKDVVATTDVVEACQGVNIAVMVGGFPRKEGMERKDVMSKNVSIYKAQASALEQHAAPDCKVLVVANPANTNALILKEFAPSIPEKNITCLTRLDHNRALGQISEKLNVHVSDVRNAIIWGNHSSTQYPDINHATVKTTNGEESVRDAIANDNWLNTEFITTVQQRGATIIKARKLSSALSAASAACDHIRDWVIGTPKGTWVSMGVYSDGSYGIQPGIIYSFPVTCEKGQWSIVNGLKIDELSREKMDATAKELMEEKTLAYSCLIDD
	Genomic Sequence	TATACATACATATGTATATATAGTCATGAATTCAACAGAGGCCTTTATATCATCGTTTGATTTGGGAAAGCATGGAACAG GAGTATATTATTTTGCTTCAGAAAATCTTGGTAGTTCTATTTTCTGTAACTTTGTTCTGGAAGATAATCAAGCACATGTG TGGTCTATTGATCATAGAAAAAGAGCCTGTGACGGTACTCGTTACCGGCGCTGCAGGCAAGCTTGAAGCAATTCTTGTCT TTTCATCATCTTTTTTCCTTTATCAAATATGACAAATTGTGCACATAAATCATAAACAGTTTCATTTATGCTTATGTAGT TTCAAAAGTTTGATTTTCTTCAACAGGACAAATTGGCTATGCTCTTCTTCCCATGATTGCTAGGGGGGTCATGTT…
	Promoter sequence	GAAGAAAACTGATCCAATAGATTCAGCCTACAGTAACAAAAATCAGAAAAAGAAAGAAAGAAACTGAATCAATTAAAAGA AATATTACAATCTGATATAATTATATGAAAATAAAACAAAAGATTTAGAGATAACAAACCCTAGAGATTGAGAAGAGAAG TGAAGAGATCAGGAAAAAATCTATAATCTTCATGGTAAGAAAAATGATTGATTAAGGGAAAGCGCGAGAGCGATCTGTGT TCTGGTCTTTTACCAATTTAATCTGTGTGGAAAAAAAAAATGGTTCGAAGAACCGTGTGGATTGATGTACGTATTTTACC TACAATTATTATAAGCAAAATTAAAATTGTTATCTAAAAATATTATAAGCAATTAATTAATTTTTTAAAACTAAA…
GhmMDH1A	Nucleic acid sequence	ATGTTTCGATCCGTTGCTAGATCGGCCGCCGGTAAGAGCCTCCTCCGACGAGGATATGCAACCGCCGTACCTGAACGGAAAGTCGCTGTCTTGGGCGCAGCTGGAGGGATCGGCCAACCCTTGGCTCTCCTCATGAAGCTTAACCCTCTTGTTTCTCAACTGGCTCTCTATGATATCGCTAACACTCCCGGTGTTGCCGCTGATGTCAGCCACATCAACTCTAGATCTGAGGTTGCCGGATACGTTGGTGAAGAGCAATTGGGGAAAGCTTTGGAGGGATGTGATGTTGTCATCATTCCAGCTGGGGTGCCTAGAAAGCCCGGTATGACTCGTGATGATCTTTTCAACATTAATGCCGGAATCGTCAAGGGTCTATGTTCTGCAATTGCTAAGTATTGC…
	Deduced amino acid sequence	MFRSVARSAAGKSLLRRGYATAVPERKVAVLGAAGGIGQPLALLMKLNPLVSQLALYDIANTPGVAADVSHINSRSEVAGYVGEEQLGKALEGCDVVIIPAGVPRKPGMTRDDLFNINAGIVKGLCSAIAKYCPNALVNMISNPVNSTVPIAAEVFKKARTYDERKLFGVTTLDVVRAKTFYAGKAKVNVADVNVPVVGGHAGITILPLFSQATPKANLPEEDIKALTKRTQDGGTEVVEAKAGKGSATLSMAYAGAIFADACLKGLNGVPDVVECSFVQSTVTELPFFASKVRLGKNGVEEVLGLGPLSEYEKEGLESLKPELKSSIEKGIKFANQS
	Genomic Sequence	TCAACTCTGGTTGGCGAACTTGATTCCCTTCTCAATAGATGATTTAAGTTCTGGTTTGAGGCTCTCCAACCCTTCTTTCT CGTACTCAGAGAGAGGGCCTAACCCCAAAACTTCCTCCACACCATTCTTTCCGAGCCTCACCTGCGAGCCAGACAGTGTG TGTAAGTGATCAAAATAAAATGGAACCCTTTAAAAGCCTAATAGCATGCAAGTTGTGGGAATAGCCTAATAGGATGGCAA AATGTATAACGCCTTGCAGTGGCTGTATGGTGGGAGCAAGTTTCAGTAGAGATCATAAATTCAAAACTCGGAGCTTTCCT TTCCATGAAGGTTAACAAAGTAGAGCACAGGTACCATTGAACAAATCAACTATATGAGCCGGGGAATATTACCTT…
	Promoter sequence	GTTGTGTTCTATCTGATGAAACGAGAGACAGCTTTTAGATGATGACAAAGACCTATCATCAAAATTATTCCCCATGATTG TTTTGATCAAAAAAAGAAAAAAATGAACTTTGCCAGCCAGACATCTATTTCCCAATCCAATGTTTAGAACAATGATCATA AAAAAAAAATTGCAAAAGGTTCAATGTTTAGGCATAAATTCAGGAGGTTCAACGTTTAAATTTTGTTCAACGTTTAAATT TTGTTACAAACAGGGAAAAAATATGCAGTGTTAATACACGTCATGGATCACTTTTAAATTTTTATTTTGAATAATTTAAT CATTTAATTTATTAATATTATCTATATTTAAAGGGTTAATTGAGTTAATGTCACTTATCAATCAGTTTTCAAAAA…
GhmMDH1D	Nucleic acid sequence	ATGTTTCGATCCGTTGCTAGATCGGCCGCCGGTAAGAGCCTCCTCCGACGAGGATATGCAACCGCCGTACCTGAACGGAAAGTCGCTGTCTTGGGCGCAGCTGGAGGGATCGGCCAACCCTTGGCTCTCCTCATGAAGCTTAACCCTCTTGTTTCTCAACTGGCTCTCTATGATATCGCTAACACTCCCGGTGTTGCCGCTGATGTCAGCCACATCAACTCTAGATCTGAGGTTGCCGGATATGTAGGTGAAGAGCAGTTGGGGAAAGCTTTGGAGGGATGTGATGTTGTCATCATTCCAGCCGGGGTGCCTAGAAAGCCCGGTATGACTCGTGATGATCTTTTCAACATTAATGCCGGAATCGTCAAGGGTCTATGTTCTGCAATTGCTAAATATTGC…
	Deduced amino acid sequence	MFRSVARSAAGKSLLRRGYATAVPERKVAVLGAAGGIGQPLALLMKLNPLVSQLALYDIANTPGVAADVSHINSRSEVAGYVGEEQLGKALEGCDVVIIPAGVPRKPGMTRDDLFNINAGIVKGLCSAIAKYCPNALVNMISNPVNSTVPIAAEVFKKAGTYDERKLFGVTTLDVVRAKTFYAGKAKVNVADVNVPVVGGHAGITILPLFSQATPKANLPEEDIKALTKRTQDGGTEVVEAKAGKGSATLSMAYAGAIFADACLKGLNGVPDVVECSFVQSTVTELPFFASKVRLGKNGVEEVLGLGPLSEYEKEGLESLKPELKSSIEKGIKFANQN
	Genomic Sequence	ATGTTTCGATCCGTTGCTAGATCGGCCGCCGGTAAGAGCCTCCTCCGACGAGGATATGCAACCGCCGTACCTGAACGGAA AGTCGCTGTCTTGGGCGCAGCTGGAGGGATCGGCCAACCCTTGGCTCTCCTCATGAAGCTTAACCCTCTTGTTTCTCAAC TGGCTCTCTATGATATCGCTAACACTCCCGGTGTTGCCGCTGATGTCAGCCACATCAACTCTAGATCTGAGGTCCATATT AAAGAAAAAAACTCTTCATTTCTTTTCTTGATTTAAAAATGTATGCTTATGAGATTAAAATTTCCTTGTTTTTAGTTCAC AGCGTTAGTTTAAGCTATTTACGATATGGGTTTTGTCTTGATTTTGGTGTTTTATGTTGGGTTTTCATTTTTATT…
	Promoter sequence	CAGACATCTATTTCCCAATCCAATGTTTAGAACAATGATCATATATATACATATATATATATGTGCAAAAGGTTCAATGT TTACACAAATTCAGGAGGTTCAATGTTTCAATTTTGTTACATGCAGAAAAAAAAAATTAAAAATAAAGTTTAAAACCGAA TTTTACAATTTTTTATGCAAAAGGTTACCTGTAAATAGTTTAAGAAAACACAGTATAAATGCAACATGTTTCATAAACTA AAAAAAAAATCATAAAAATATTAATTTATATTTGATGCAGTGTTTATATACATCATGGATGACTTTTAAAATTTATTTTA AATAATTTTATCATTTAATTTATTGATATTATCTATAATTAAAGGATTATTTGAGCTAATGTTACTCCCCAATCA…
GhmMDH2A	Nucleic acid sequence	ATGTTTCGATCAGTAGCTCGATCGGCCGCCGGAAAGCACCTCCTCCGCCGAGGATATGCCACTGAATCTGTTCCCGATCGGAAGGTCGCGGTTTTGGGCGCTGCCGGAGGGATTGGCCAGCCCTTGGCTCTCCTCATGAAGCTTAACCCTCTTGTTTCTCAACTGGCTCTCTATGATATCGCTAACACTCCCGGCGTTGCAGCTGATGTCAGCCACGTCAACACCAGATCTAAGGTTGCTGGATATGTTGGTGAAGATCAATTGAAGCAAGCTTTGGAGGGATGTGATGTTGTCATCATTCCTGCTGGGGTGCCAAGAAAGCCTGGTATGACTCGCGACGATCTTTTCAACATCAATGCTGGAATCGTCAAGGGTCTATGTGCTGCTATTGCCAAGTAT…
	Deduced amino acid sequence	MFRSVARSAAGKHLLRRGYATESVPDRKVAVLGAAGGIGQPLALLMKLNPLVSQLALYDIANTPGVAADVSHVNTRSKVAGYVGEDQLKQALEGCDVVIIPAGVPRKPGMTRDDLFNINAGIVKGLCAAIAKYCPNALVNMISNPVNSTVPIAAEVFKKAGTYDEKKLFGVTTLDVVRAKTFYAGKAKVNVADVNVPVVGGHAGITILPLFSQATPKANLPEEDIKALTKRTQDGGTEVVEAKAGKGSATLSMAYAGAIFADACLKGLNGVPDVVECSFVQSTVTELPFFASKVRLGKNGVEEVMGLGPLSDYEQAGLESLKPELKASIEKGIKFANQN
	Genomic Sequence	TTAATTCTGGTTGGCAAACTTGATTCCCTTCTCTATAGATGCTTTAAGTTCTGGTTTAAGGCTCTCCAAACCTGCCTGCT CATAGTCAGAGAGAGGACCCAACCCCATAACTTCCTCCACACCATTCTTTCCAAGCCTTACCTGCATTTACAGAAAGAAT TTACGGTAATGAGTGATGGGAGAGGAAAAGAAACCCTTTCAATTCAAGCTAATAAATCGTAACCGGGCTTAGTTTGCAAA AGGGTTGGTAAAGTGTAAGACAAGAAGCTATCTGAGTTTGGCTTAAGTTTAGAGTGGGGGTGGGTTTAGGGAAAAATCAT AACTCGGAACTTGGTGCACTTCAACCAATTATCTATCCAATCTAATATTAATTGGATGCCTGAGCACTAAAAGAC…
	Promoter sequence	TCCCAACCCCCTTATCTACTCAAAATTCATTTCTCATCAAAATTTTACTCTCATTCATTTTTCCTCAAAATTTTACTCTC AAAAACCCTTAAAACCTTTTATTTTCCCCTTAAATTTTTACTCTCTCTCACTTGTCCCCCCAAACTTTTACTTCCTTCCC ATCCCACCTATTTTTTTTAATATTTTCCCTCCAAAATTTTACTCCCCTTATTAAATTTCCCTCAAACTTTTACTCTTCAA AACTTTTTATTTTCCCCTAAACTTTTACTTCTCACTCTTTGCTCCCAAATAAAAAATCAAAATTATCCCAAAAAATCTCT AAACACAAATAGTAATAATTTTATTTATATCTACTATTTATATTATTAAATTAAATTTCACATTTTATATTATTT…
GhmMDH2D	Nucleic acid sequence	ATGTTTCGATCAGTAGCTCGATCGGCCGCCGGAAAGCACCTCCTCCGCCGAGGATATGCCACTGAATCTGTTCCCGACCGGAAGGTCGCGGTTTTGGGCGCTGCCGGAGGTATTGGCCAGCCCTTGGCTCTCCTCATGAAGCTTAACCCTCTTGTTTCTCGGCTGGCTCTCTATGATATCGCTAACACTCCCGGCGTTGCAGCTGATGTCAGCCATGTCAACACCAGATCTGAGGTTGCTGGATATGTTGGTGAAGATCAATTGAAGCAAGCTTTGGAGGGATGTGATGTTGTCATCATTCCTGCTGGGGTGCCAAGAAAGCCTGGTATGACTCGCGACGATCTTTTCAACATCAATGCTGGAATCGTCAAGGGTCTATGTGCTGCTATTGCCAAGTAT…
	Deduced amino acid sequence	MFRSVARSAAGKHLLRRGYATESVPDRKVAVLGAAGGIGQPLALLMKLNPLVSRLALYDIANTPGVAADVSHVNTRSEVAGYVGEDQLKQALEGCDVVIIPAGVPRKPGMTRDDLFNINAGIVKGLCAAIAKYCPNALVNMISNPVNSTVPIAAEVFKKAGTYDEKKLFGVTTLDAVRAKTFYAGKAKANVADVNVPVVGGHAGITILPLFSQATPKANLPEEDIKALTKRTQDGGTEVVEAKAGKGSATLSMAYAGAIFADACLKGLNGVPDVVECSFVQSTVTELPFFASKVRLGKNGVEEVMGLGPLSDYEQAGLESLKPELKASIEKGIKFANQN
	Genomic Sequence	TTAATTCTGGTTGGCAAACTTGATTCCCTTCTCTATAGATGCTTTAAGTTCTGGTTTAAGGCTCTCCAAACCTGCCTGCT CATAGTCAGAGAGAGGACCCAACCCCATAACTTCCTCCACACCATTCTTTCCAAGCCTTACCTGCATTTACAGAAAGACT TTACAGTAATGAGTGATCGGAGAGGAAAAGAAAGGCTTTCAATTCAAGCTAATAAATTGTAACCGGGCTTAATTCGCAAA AGGGTTGGTAAAGTGTAAGACAAGAAGCTATGTGAGTTTGGCTTAAGTATAGAGTGGGGGTGGGTTTAGGGAGAAATCAT AACTCGGAACTTGGTGCACTTCATCCATAGATATTAACAAGTGGAGCACAAGAACCATTCAATAACAAACTCGGG…
	Promoter sequence	TTCTCTTGGCATGTTCCTCTAAAAGGAGGTTCTTGTTGTGAGTGCTTTTAAGTGGTTTTGAAGAAAGCCTTATATCCTAT TTTTGTCGTGTAGTTGCCAAAAATGTGCCTCAAATACTATTTTGCAGACTGAATTATCTTTGAGCTTTCAACTTTGATTC TTCAATACCATGCTTCTTTGTTAGCTTTACGAAAATGGGATCTGTTTTACTTGATGAAAGATGGGTCTATTTGGTCTATA AGATTTAAATCAACACAACCATTCAACTAGTTTCATTGTCATCCTCTTTGGCTTTTTCCATTTGTTTATCTTTTTTGCTT TCAAGAAATTTTGTTTTGTTAAGGAACCAGGAGTATATTCCTCCCATTCGCCCCCCTCCCCCNGTGACTGACATG…
GhmMDH3A	Nucleic acid sequence	ATGAAGCTTAACCCCCTTGTTTCTCAACTTGCTCTCTCTGATATCGCAAACACCCCTGGCGTTGCCGCCGATGTCAGCCACGTCAATTCCCGAGCTGAGGTTGCCGGATATGTTGGTGAAGAGCAATTGGAGAAAGCTTTGGAGGGATGTGATCTGGTCATCATTCCTGCCGGGGTGCCAAGAAAGCCTGGTATGAGTCGTGATGATCTTTTCAACATCAATGCAGGAATTGTCAAGGGTCTATGTTCTGCTATTGCTAAGTATTGCCCCACTGCACTTGTCAATATGATTAGCAACCCAGTCAATTCAACCGTTCCAATTGCAGCTGAGCTGTTTGGCGTAACTACCCTTGATGTAGTTAGGGCTAAGAATTTCTACACTGAGAAGGCAAAAACAAAC…
	Deduced amino acid sequence	MKLNPLVSQLALSDIANTPGVAADVSHVNSRAEVAGYVGEEQLEKALEGCDLVIIPAGVPRKPGMSRDDLFNINAGIVKGLCSAIAKYCPTALVNMISNPVNSTVPIAAELFGVTTLDVVRAKNFYTEKAKTNVGDVNVPVVGGHAGITILPLFSQATPKANLSEGDIKVLTKRMQDGDTEVVEAKAGKGSATLSMAYAGAIFADACLKGLNGVPHVVECSFVQSTVTELPFFASKVRLRKNGVDEVLGLSSLSEYEKNGLESLKPELKASIHKGINFADQS
	Genomic Sequence	CTAACTCTGGTCGGCAAAGTTGATTCCCTTGTGGATCGATGCTTTGAGTTCCGGTTTAAGGCTTTCCAGTCCGTTCTTCT CATACTCTGAGAGAGAACTTAATCCCAAAACTTCGTCCACGCCGTTCTTTCTGAGCCTTACCTGCAACAATCATATATAA ATGAGATTTCGGAGTGATGTGACAAAAAATGACCATTGCTCAATTCCCAGACGAAGAGGAATGCAAGTACCATTGCTCAA TTCCGGGATGAAGAAGAACTTAAAAAGGTTATGCCTTTGGAAAGTTTACCTTAGATGCAAAGAAAGGAAGTTCAGTGACC GTTGACTGCACGAATGAACATTCGACGACATGAGGAACACCATTCAGTCCCTTAAGGCAAGCATCAGCAAAAATG…
	Promoter sequence	ATTTTTTTTTATAGCTGGTTTAATTTACTTGATCAACCTCGATTTTGGCTAAAATGATTTAAGTTGTTGACTTAGTTGTA TAATCAATTTTTGCAATTTCATTTGTCGATTAGTGATTATTGAATCTCATTATAGGACTTACTATTGATACTTTAAAACT ATTTTAAATATAATTAATTTTAAATTTTATTAAAAAAAATATATGATATAATTTATATTAAATTAACCAAGTCCAATTAT ACAAACCCAAACCCAATAAAATTGAAAAAATATAACCCAATTGTTTTGGGGTTAATATGTTAATTTTGTTGATATTTGTC ATTATAATTTTAAATTAAAGGTAAATTTACCACTATGCTTCAACTCTATATTGAATTTCACCACTTCAATTTTAT…
GhmMDH3D	Nucleic acid sequence	ATGAAGCTTAACCCCCTTGTTTCTCAACTTGCTCTCTATGATATCGCTAACACCCCTGGCGTTGCCGCTGATGTCAGCCACGTCAATTCCCGAGCTGAGGTTGCCGGATATGTTGGTGAAGAGCAATTGGAGAAAGCTTTGGACGGATGTGATCTGGTCATCATTCCTGCCGGGTGCCAAGAAAGCCTGGCACTTGTCAATATGATTAGCAACCCTGTCAATTCAACCGTTCCAATTGCAGCTGAGGTTTTCAAGAAGGCAGGGACATATGATGAAAAAAAGCTGTTTGGCGTAACTACCCTTGATGTAGTTACGGCTAAGACTTTCTACGCTGAGAAGGCAAAAATAAAAGTTGCAGATGTCAATGTCCCGGTTGTTGGTGGTCGTGCCGGAATAACC…
	Deduced amino acid sequence	MKLNPLVSQLALYDIANTPGVAADVSHVNSRAEVAGYVGEEQLEKALDGCDLVIIPAGCQESLALVNMISNPVNSTVPIAAEVFKKAGTYDEKKLFGVTTLDVVTAKTFYAEKAKIKVADVNVPVVGGRAGITILPLFSQATPKANLAEGDIKVLTKRMQDGGTEVVEAKAGNGSATLYAGAIFGDACLKGLNGVPDAVECSFVQSTVSELPFFASKSRDLEDVPYIKRNQIRERTNDFQHQGWGCISQLHPLNNN
	Genomic Sequence	TCAATTGTTGTTAAGTGGGTGCAATTGGCTAATACAGCCCCAGCCTTGATGCTGGAAATCATTAGTTCTTTCTCGAATTT GATTCCTCTTGATGTATGGTACATCTTCTAGATCTCTCGACTGGCAAATGTGGAGGCAAACAAATTAGCAAAAACTAGAA TCAACAAACCTCAACCACTTTAATCTGCTTTTCAATTATCGTATCATTTTAAGCTATCATTGATGTATGGTGGCTGATTG TTGTTGTGGTGTGGGATTGGTTCTCTGTTCGACTTTTGCTGCTATGTGGTCTACTAATTTTGCTGGGGTTGGTGCGAATC AAGATGGCCTTTGCTTCTATAGGCTTGATTAGGTTCAATTTTTGTGAAATGGTGTTTTCATGGCTATCATGAGCT…
	Promoter sequence	TCGATTAGTGATTATTGAATCTCATTATAGGACTGCCTTACTTACTTAACTTACTATTGATACTTTAAAACTATTTTAAA TATAATTAATTTTAAATTTTATAAAAATATATATGATATAATTTATATTAAATCAACCAAGTCCAATCATACAAACTCAA ACCCAATAAAATTGAAAAAATATAACCCAATTTTTTTGGGGTTAATATGTAAATTTACCACTCCGTTTTAGTTTTATTGA TATTTGTCATTATACTTTTAAACTAAAGGTAAATTTACCATTATGCTTTAACTCTATATTGAATTTCACCACTTCAATTT TATTTAATTGAGTTTTGACATTAAATTTTGATTTTTTTATTAAATTTTACTATTCAAATATAATTTAAATCAATT…
GhpxMDH1A	Nucleic acid sequence	ATGGAGTTTAGTTCAGACGCTAACCAGCGCATTGCCAGGCTCGCAGCCCATCTCCAACCTCAGATGGACGAAAGTTCTATTTTGAGGCGAGCTGACTGTAGAGCGAAAGGAGGGTCACCAGGGTTCAAAGTTGCTATCTTAGGAGCAGCTGGAGGCATTGGCCAGCCTCTTGCAATGTTAATGAAGATGAATCCTCTCGTCTCGGTTCTTCATCTTTACGATGTTGTGAACTCTCCTGGTGTCACAGCTGACCTCAGTCACATGGATACTGGTGCTGTGGTACGTGGTTTCCTAGGGCAGCCGCAGCTTGAGAGTGCGTTGACCGGCATGGACCTTGTGATCATACCTGCTGGTGTTCCAAGGAAGCCTGGAATGACGAGGGATGACCTTTTCAACATC…
	Deduced amino acid sequence	MEFSSDANQRIARLAAHLQPQMDESSILRRADCRAKGGSPGFKVAILGAAGGIGQPLAMLMKMNPLVSVLHLYDVVNSPGVTADLSHMDTGAVVRGFLGQPQLESALTGMDLVIIPAGVPRKPGMTRDDLFNINAGIVKTLCEGVAKCCPNAIVNLISNPVNSTVPIAAEVFKKAGTYDPKRLLGVTTLDVVRANTFVAEVLGLDPREVNVPVVGGHSGVTILPLLSQVKPPSSFTPEETEYLTNRIQNGGTEVVEAKAGAGSATLSMAYAAVKFADACLRGLRGDAGVMECAFVASEVTELPFFATKVRLGRTGAEEVYQLGPLNEYERVGLEKAKEELAGSIQKGIAFIKK
	Genomic Sequence	TCATTTCTTGATGAAGGCAATGCCCTTTTGAATGCTTCCAGCTAACTCTTCCTTTGCTTTCTCCAAACCAACCCTATTAA CAATCAAACAGGTGTTCACTGCATAATCTGCTATCTCTACCTAAAATAATAACAATCATTTATATTTCTGACAAAAACAT ATACCTCTCATATTCGTTTAGAGGCCCTAGTTGATAGACTTCCTCGGCTCCTGTACGACCAAGTCGTACCTTGGTTGCAA AGAAAGGAAGTTCGGTAACCTGAGATCGAGATTGTTAAAGAACATGTGGAAATGCAAAACCAACAAGATGGTGTTGGCAT GAAAAAAATTTGTTTGAGAGGGTACCTCGGAAGCTACAAAGGCACATTCCATGACTCCGGCATCTCCTCTCAAGC…
	Promoter sequence	ATTAGTGTGAATTTTAATTTGCAGCTAAAGCTTCCCTATCAAGTCGTGGTGATTGTTTCTGGTGCTCTTAATGATGCTGC TGCCAAGAAGTATGACTTGGAAGCATGGTTTCCAGCATCTCAGACTTACAGAGAGTTAGTGTCATGCTCAAATTGTACAG ATTACCAATCAAGGAGGCTAGAAATTAGATATGGGCAGAAAAAGGTTGGTTATGTCGGCTTGTCTTGTTATATATTGAAA GCAGAGTGCAAGTGTTTTGGAAATATATACCGATTCATACTTTTTTCCCCCCTTCATAAGAGTGCATATTGGTTTAGGAA TAATCTAGAACTACTTCCATACTTAATACCTATCATTCTTGAGTTCTACCATTTAAATTCCAGTTCATGCTTTGT…
GhpxMDH1D	Nucleic acid sequence	ATGGAGTTTAGTTCAGAGGCTAACCAGCGCATTGCCAGGCTCGCAGCCCATCTCCAACCTCAGATGGAGGAAAGTTCTATTTTGAGGCGAGCTGACTGTAGAGCGAAAGGAGGGTCACCAGGGTTCAAAGTTGCTATCTTAGGAGCAGCTGGAGGCATTGGCCAGCCTCTTGCAATGTTAATGAAGATGAATCCTCTCGTCTCGGTTCTTCATCTTTACGATGTTGTGAACTCTCCTGGTGTCACAGCTGACCTCAGTCACATGGATACTGGTGCTGTGGTTCGTGGTTTCCTAGGGCAGCCGCAGCTTGAGAGTGCGTTGACCGGCATGGACCTTGTGATCATACCTGCTGGTGTTCCAAGGAAGCCTGGAATGACAAGGGATGACCTTTTCAACATC…
	Deduced amino acid sequence	MEFSSEANQRIARLAAHLQPQMEESSILRRADCRAKGGSPGFKVAILGAAGGIGQPLAMLMKMNPLVSVLHLYDVVNSPGVTADLSHMDTGAVVRGFLGQPQLESALTGMDLVIIPAGVPRKPGMTRDDLFNINAGIVKTLCEGVAKCSPNAIVNLISNPVNSTVPIAAEVFKKAGTYDPKRLLGVTTLDVVRANTFVAEVLGLDPREVNVPVVGGHSGVTILPLLSQVKPPSSFTPEETEYLTNRIQNGGTEVVEAKAGAGSATLSMAYAAVKFADACLRGLRGDAGVVECAFVASEVTELPFFATKVRLGRTGAEEVYQLGPLNEYERVGLEKAKEELAGSIQKGIAFIKK
	Genomic Sequence	TCATTTCTTGATGAAGGCAATACCCTTTTGAATGCTTCCAGCTAACTCTTCCTTTGCTTTCTCCAAACCAACCCTATTAC CAATCAAACAGGAATTCGCTGCATAATCTGCTATCTCTACCTAAAATAATAACAATCATTTATATTTCTGACAAAAAAAA TATACCTCTCATATTCGTTTAGAGGCCCTAGTTGATAGACTTCCTCAGCTCCAGTACGACCAAGTCGTACCTTGGTTGCA AAGAAAGGAAGTTCGGTAACCTGAGATCGAGATTGTTAAAGAACATGTGCAAATGCAAAACCAACAAAATGGTGTTGGCA TGAAAAAAAAAATTGTTTGAGAGGGTACCTCGGAAGCTACAAAGGCACATTCCACGACTCCGGCATCTCCTCTCA…
	Promoter sequence	ACATGGATTAGTGTGAATTTTAATTTGCAGCTAAAGCTTCCCTATCAAGTCGTGGTGATTGTTTCTGGTGCTCTTAATGA TGCTGCTGCCAAGAAGTATGACTTGGAAGCATGGTTTCCAGCATCTCAGACTTACAGAGAGTTAGTGTCATGCTCAAATT GTACAGATTACCAATCAAGGAGGCTAGAAATTAGATATGGGCAGAAAAAGGTTGGTTATGTTGGCTTGTCTTGTTATATA TTGAAAGCAGAGTGCAAGTGTTTTGGAAATATATATCGATTCATACTCTTTTTCCCCCTTCATAAGAGTGCGTATTGGTT TAGCAATAATCTAGAACTACTTCCATACTTAATACCTATCATTCTTGAGTTCTACCATTTAAATTCCAGTTCATG…
GhpxMDH2A	Nucleic acid sequence	ATGCAGGAGACCAATAATTCTCGAGTCAACCAACGAATTGCAACAATCTCGGCTCATCTCAACCCACCCAGCTTTTCCCACATGGAGGGTAGTTCGGGTTTGGGTCGAGCTGACTGCCGAGCCAAAGGTGGGTTAACTGGTTTCAAGGTGGCGATTTTGGGAGCGGCAGGTGGGATAGGGCAACCGTTATCATTGTTGATGAAGATGAATCCTTTGGTTTCTGTTCTTCATCTTTATGATGTGGTTAACACTCCTGGTGTTACTGCTGATATTAGCCACATGGATACTGGAGCTGTGGTACGTGGATTTCTGGGGCAACAGCAATTGGAGGAGGCTCTAACAGGAATGGACCTTGTAATTATTCCAGCTGGAGTTCCTAGGAAACCTGGAATGACAAGG…
	Deduced amino acid sequence	MQETNNSRVNQRIATISAHLNPPSFSHMEGSSGLGRADCRAKGGLTGFKVAILGAAGGIGQPLSLLMKMNPLVSVLHLYDVVNTPGVTADISHMDTGAVVRGFLGQQQLEEALTGMDLVIIPAGVPRKPGMTRDDLFNINAGIVKTLCEGIAKCCPKAIVNLISNPVNSTVPIAAEVFKKAGTFDPNRLLGVTMLDVVRANTFVAEVMGLDPREVDVPVIGGHAGVTILPLLSQVKPPCSFTQKEIEYLTNRIQNGGTEVVEAKAGAGSATLSMAYAAVQFADACLRGLRGDADIVRCAFVASHVTELPFFASKVRLGRCGVEEIYPLGPLNEYERVGLEKAKKELETSIEKGVAFVKK
	Genomic Sequence	TCATTTCTTGACAAAGGCAACCCCCTTCTCAATGCTAGTTTCTAGTTCTTTCTTTGCCTTCTCCAAGCCAACCCTGTTGA TTATCATATGGGAATTTTATGTTAAATTTAGATAGGGACAAATTATATATATTGCATGTTAGTTCGAAACGCATACCTCT CATACTCATTTAGTGGGCCAAGAGGGTATATTTCCTCAACTCCGCAACGACCGAGTCTTACCTTGGATGCGAAGAAGGGC AATTCAGTCACCTAGAAGGAAGTGTACTAGTTGTTACTATAAGCTTAAAAGAAAGAATAAGGAAGGGGAACGGCGCAACA GGGAGAGCTTTTACTGTAAAGACACAGATAACATACATGAGAAGCCACAAATGCACATCGAACAATGTCAGCATC…
	Promoter sequence	TAGGATCTTTGATGTTGATTCTCTTTAGCTGGTAATGCTTGGTCATCGAATATCTTGAATTTCACCGCTTTTTGAGATGT AAGTTGCTTATATATATAATAATATAACAATTTTATTTATTTATTTGTATAATTACGTGTATTTTTATCAGTTTTATGGC CTAAGTTTAATTTTGTTCAAACTGAAGTGATGATTCTAAGATTTGAACTCAGTCGAATAATTGGGAAAGAAGTCTACTAC TACTTTTTCCTGACCACTTGTTTTTAAAAACATGTATTTAAAATTAATATGAGCAATCAATACATAAAAAAGTAAATAGA ATTATTTGTACCAAACATCCCCAACTTATGACCTTCATTCTGTATTAGTCTTAAACTTCAAAACATTCTAACTAC…
GhpxMDH2D	Nucleic acid sequence	ATGCAGGAGACCAATAATTCTCGAGTCAACCAACGAATTGCAACAATCTCGGCTCATCTCAACCCACCCAGTTTTTCCCACATGGAGGGTAGTTCGGGTTTGGGTCGAGCTGACTGCCGAGCCGAAGGTGGGTCAACTGGTTTCAAGGTGGCGATTTTGGGAGCGGCAGGTGGGATAGGGCAACCGTTATCATTGTTGATGAAGATGAACCCTTTGGTTTCTGTTCTTCATCTTTATGATGTGGTTAACACTCCTGGTGTTACTGCTGATATTAGCCACATGGATACTGGAGCTGTGGTACGTGGATTTCTGGGGCAACAGCAATTGGAGGAGGCTCTAACAGGAATGGACCTTGTAATTATTCCAGCTGGAGTTCCTAGGAAACCTGGAATGACAAGG…
	Deduced amino acid sequence	MQETNNSRVNQRIATISAHLNPPSFSHMEGSSGLGRADCRAEGGSTGFKVAILGAAGGIGQPLSLLMKMNPLVSVLHLYDVVNTPGVTADISHMDTGAVVRGFLGQQQLEEALTGMDLVIIPAGVPRKPGMTRDDLFNINAGIVKTLCEGIAKCCPNAIINLISNPVNSTVPIAAEVFKKAGTFDPNRLLGVTMLDVVRANTFVAEVMGLDPREVDVPVIGGHAGITILPLLSQVKPPCSFTQKEIDYLTNRIQNGGTEVVEAKAGAGSATLSMAYAAVQFADACLRGLRGDADIVRCAFVASHVTELPFFASKVRLGRCGVEEIYPLGPLNEYERVGLEKAKKELETSIEKGGIAKCCPNAIINLISNPVNSTVPIAAEVFKKAGTFDPNRLLGVTML…
	Genomic Sequence	ATGCAGGAGACCAATAATTCTCGAGTCAACCAACGAATTGCAACAATCTCGGCTCATCTCAACCCACCCAGTTTTTCCCA CATGGAGGGTAGTTCGGGTTTGGGTCGAGCTGACTGCCGAGCCGAAGGTGGGTCAACTGGTTTCAAGGTGGCGATTTTGG GAGCGGCAGGTGGGATAGGGCAACCGTTATCATTGTTGATGAAGATGAACCCTTTGGTTTCTGTTCTTCATCTTTATGAT GTGGTTAACACTCCTGGTGTTACTGCTGATATTAGCCACATGGATACTGGAGCTGTGGTATGCTAGTGTTTTTCAAGTTC CCTTTTACGTAAGAATTTCTTTATTGATTGAAAATTGAAATCCATATATAAGTTCTAATTAGTGGTGGAAATGGA…
	Promoter sequence	CTTTATTTTAATATTTTTATACATTTCAATGTCATTACACATTGTTTCACCCACATTATTTGCATGTTACACATGTTTTA AATATGTTATTTCTATATGTATACTCGTGTGATATAATTTCTAATATATTTGGGTCTTTAATGTTTGATTCTCTTTAGCT AGTAATACTTGGTCATCGGATATCTTGAATTTCATCGCTCTTTAAGATGCAAGTTGCTTATATATATAATGATATAACAA TTTTATTTATTTATTTTTGTATAATTACATGTATTTTTACCAGTTTTACGGTCTAAGTTTAATTTTGTTCAAACTAGTGA TGATTCTAAGATTTGAACTCAGTCCGAATAATTGGGAAAGAAGTCTACTACTACTTTTTCCTGACCACTTGTTTT…
GhpdMDH1A	Nucleic acid sequence	ATGGCGACAACATCAGCAGCTACATTCTCGATCGGATCAACTGTCTCCTTTGGAAGAAGGGGGAGTCCACTTCTGCTAACAAAACCTTCTGCTGCAGGGTGCACCTCACAGAATTCACTTGCAAGTTTCAGTGGCCTCAAGGCAGCAACATCCGTGAACTGTGATTCTGAATCCTCCTTCCTTGGCAAGGAAAGCAGTGCAACTCTTAGGGGCTCTTTCACGCGGAAAGCACAGAAGCCAAACCAGAGTTCTAACCATGGCTTACAGCTTCAAGCATCTTACAAAGTGGCAATACTTGGAGCTGCTGGAGGGATTGGTCAGCCACTGGCACTTCTAATCAAGATGTCCCCGCTAGTTTCGGCCCTAAATCTATATGATATAGCAAATGTCAAGGGAGTG…
	Deduced amino acid sequence	MATTSAATFSIGSTVSFGRRGSPLLLTKPSAAGCTSQNSLASFSGLKAATSVNCDSESSFLGKESSATLRGSFTRKAQKPNQSSNHGLQLQASYKVAILGAAGGIGQPLALLIKMSPLVSALNLYDIANVKGVAADLSHCNTPSQVLDFTGASEIGNCLKGVNVVVIPAGVPRKPGMTRDDLFNINANIVKTLVETVADNCPDAFIHIISNPVNSTVPIAAEVLKQKGVYDPKKLFGVTTLDVVRANTFVAEKKNLKLIDVDVPVIGGHAGITILPLLSKTKPSVSFTDEEVEQLTVRIQNAGTEVVEAKAGAGSATLSMAYAAARFVESSLRALDGDGDVYECSFVQSDLTDLPFFASRVKLGRKGIEAMIPSDLQGLSEYEEKALEALKPELKASIE…
	Genomic Sequence	TCATGCTGTAACTGGTTGCTTCTGCGCAAATGCAATTCCCTTCTCAATGCTAGCCTTCAGTTCTGGTTTAAGAGCTTCCA AAGCCTTCTCTTCGTACTCGGATAATCCTTGAAGATCAGATGGAATCATTGCTTCAATCCCTTTTCTTCCAAGCTTGACC CGAGATGCAAAGAATGGAAGATCAGTCAGATCTGATTGCACAAAAGAGCACTCATAGACATCCCCATCTCCATCTAGAGC ACGAAGGGATGATTCAACAAATCTTGCAGCCGCATATGCCATGGACAGGGTGGCTGACCCTGCACCAGCCTTTGCCTCTA CAACCTCTGTCCCGGCATTTTGAATCCTGACAGTTAATTGCTCCACTTCTTCATCCGTAAAGCTAACAGACGGTT…
	Promoter sequence	GAAAAGGCAAGCAAATCTTAGCTGTAGAAAGTAGAAACCATCCATTCAACCATCGGCCACAATTTCTTCTTGGCAAGCCA ACAAAAACTTGAAATAATCTAAAACAAAATCAAACACTTTTTGGTAGATTCTTTCCAGGTAGCGGCGGTGTATTCGGTAC ACACTCAAAAATATAATTGTAACTCCAGGCCAGAAAGAGTAGGTGAAAGTCCAAAATTTTGGTGCCTTGTTCGAAGTTTA TTGGTCCAGTTTCTCCTATAAATACCAAAAGCCGAATTAAAAAGCCTATTTTTTTTCTTACATATCACTTTGCTTCCCTT AAGTTAAGCGTGCTCTCTCTCCATCTCTCTCTCTCCCCCCCATTTCAGATCTCAAAGGTTTGTTTCCTTTTCTTA…
GhpdMDH1D	Nucleic acid sequence	ATGGCGACAACATCAGCAGCTACATTCTCGATCGGATCGACTGTCTCCTTTGGAAGAAGGGGGAGTCCACCTCCTCTAACAAAACCTTCTGCTGCAAGGTGCACCTCACAGAATTCACTTGCAAGTTTCAGTGGCCTCAAGGCAGCAACATCCGTGAACTGTGATTCTGAGTCCTCCTTCCTTGGCAAAGAAAGCAGTGCAGCTCTTAGGGGCTCTTTCGCACGGAAAGCACAGAAGCCAAACCAGAGTTCTCACCATGGCTTACAGCTTCAAGCATCTTACAAAGTGGCAATACTTGGAGCTGCTGGAGGGATTGGTCAGCCACTGGCACTTCTAATCAAGATGTCCCCGCTAATTTCAGCCCTGAACCTCTATGATATAGCAAATGTCAAGGGAGTG…
	Deduced amino acid sequence	MATTSAATFSIGSTVSFGRRGSPPPLTKPSAARCTSQNSLASFSGLKAATSVNCDSESSFLGKESSAALRGSFARKAQKPNQSSHHGLQLQASYKVAILGAAGGIGQPLALLIKMSPLISALNLYDIANVKGVAADLSHCNTPSQVLDFTGASELGNCLKGVNVVVIPAGVPRKPGMTRDDLFNINANIVKTLVEAVADNCPDAFIHVISNPVNSTVPIAAEVLKQKGVYDPKKLFGVTTLDVVRANTFVAEKKNLKLIDVDVPVIGGHAGITILPLLSKMKPSVRFSDEEVEQLTIRIQNAGTEVVEAKAGAGSATLSMAYAAARFVESSLRALDGDGDVYECSFVQSDLTDLPFFASRVKLGRKGIEAMIPSDLQGLSEYEEKALEALKPELKASIE…
	Genomic Sequence	TCATGCTGTAACTGGTTGCTTCTGCGCAAATGCAATTCCCTTCTCAATGCTAGCCTTCAGTTCTGGTTTAAGAGCTTCCA AAGCCTTCTCTTCATACTCGGATAATCCTTGAAGATCAGATGGAATCATTGCTTCAATCCCTTTTCTTCCAAGCTTAACC CGAGATGCAAAGAACGGAAGATCAGTCAGATCTGATTGCACAAAAGAGCACTCATAGACATCCCCATCTCCATCTAGAGC ACGAAGAGATGATTCAACGAATCTTGCAGCCGCATATGCCATGGACAGGGTGGCTGACCCTGCACCTGCCTTTGCTTCTA CAACCTCTGTCCCAGCATTTTGAATCCTGATAGTTAATTGCTCCACTTCTTCATCCGAAAACCTAACAGAAGGTT…
	Promoter sequence	AATTAAAAAGGGTATGAAAAGGCAAGCAAATCTTAGCTGTAGAGAGTAGAAACCATCCCTTCAACCATCGGCCACAATTT CTTCTTGGCAAGCCAACAAAAACTTGAAATAATCTAAAACAAAATCGAACACTTTTTGGTAGATTCTTTCCAGGTAGCGG CGGTGTATTCGGTACACACTCAAAAATATAATTTTAACTCCAGCCCAGAAAGAGTAGGTGAAAGTCGAAAATTTTGGTGC CTTGTTCGAAGTTTATTGGTCCAGTTTCTCCTATAAATACCAAAAGCCGAATTAAAAAGCCTATTTTTTTCTCGTACATA TCACTTTGCTTCCCTTAAGTTAAGCGCGGTCTCTCTTCATCTTTCAGATCTCAAAGGTTTGTTTCCTTTTCTTAA…
GhpdMDH2A	Nucleic acid sequence	ATGGCGACAACATCAGCAACAACCTTCTCAATTGGGTCGACTGTCTCCTTCGGAAGCAGGGGAAATCCACTTCCACAATCTAAACCTTTTGTTGCGAGGTTCACCTCCCCAAATTCACTTGCAAGTTTTAGTGGTCTCAAGGCAGCAACATATGTGAACTGTGAGTCAGAGTCCTCATTCTTCAGCAAGGAAAGCAGCGCCGCTCTTAGAGGCTCATTTGTACCAAAAGCACAGAAAGCAAACCAGAAGTCTCAGAATGGTCTACAGCCTGTGGCATCTTACAAAGTCGCAATACTTGGAGCTGCTGGAGGGATAGGGCAGCCATTAGCCCTTCTAATCAAGATGTCTCCATTAGTTTCAGCCCTGAACCTCTATGATATAGCAAATGTCAAGGGAGTT…
	Deduced amino acid sequence	MATTSATTFSIGSTVSFGSRGNPLPQSKPFVARFTSPNSLASFSGLKAATYVNCESESSFFSKESSAALRGSFVPKAQKANQKSQNGLQPVASYKVAILGAAGGIGQPLALLIKMSPLVSALNLYDIANVKGVAADLSHCNTPSQVQDFTGASELGNCLKGVNVVVIPAGVPRKPGMTRDDLFNINANIVKTLVEAVADNCPDAFIHIISNPVNSTVPIAAEVLKQKGVYDPKKLFGVTTLDVVRANTFVAQKKNLKLIDVDVPVVGGHAGITILPLLSKTKPSVNFTNEEVEQLTVRIQNAGTEVVEAKAGAGSATLSMAYAAARFVESSLRALDGDGDVYECSFVQSDLTDLPFFASRIKLGRKGIEALIPSDLSGLSEYEEKALEALKPELRASIE…
	Genomic Sequence	ATGGCGACAACATCAGCAACAACCTTCTCAATTGGGTCGACTGTCTCCTTCGGAAGCAGGGGAAATCCACTTCCACAATC TAAACCTTTTGTTGCGAGGTTCACCTCCCCAAATTCACTTGCAAGTTTTAGTGGTCTCAAGGCAGCAACATATGTGAACT GTGAGTCAGAGTCCTCATTCTTCAGCAAGGAAAGCAGCGCCGCTCTTAGAGGCTCATTTGTACCAAAAGCACAGAAAGCA AACCAGAAGTCTCAGAATGGTCTACAGCCTGTGGCATCTTACAAAGTCGCAATACTTGGAGCTGCTGGAGGGATAGGGCA GCCATTAGCCCTTCTAATCAAGATGTCTCCATTAGTTTCAGCCCTGAACCTCTATGATATAGCAAATGTCAAGGG…
	Promoter sequence	AATTTTACTCATAGTTTAATAATTAATGATGTAGTTTACCCAGTTTTGTTTTACATGATATCACTATCAGAGGCAAACTT TAATCTTAGCCGTAGAAAGGGTCAACTCAACCATCGGTCGCGATTTCGCTTTGAAGAAAAAGAACAAAAAAAAAAGAAGC ATTTGTTTGGTAGATTCTTTTCAAAGAGCGGCGGTGTAGTGGGTACACTGAAAGGAAGAAGAAGAAGATAAAAGAGTTGG TGGGATTTGAAAATTTTGGTGCTTTCCTCTAACTTCATTAGTGGAGTTTCATATAAAAAAGGAAAAGAAAAGTCCACTTT TCTTATAGATTACTCGTTTCCTTCAAGCTAGCTCTCTCTTTATTTAGATCTTGAAGGTCCGGTTTTTTTTTTTTC…
GhpdMDH2D	Nucleic acid sequence	ATGGCGACAACATCAGCAAGAACCTTCTCAATTGGGTCGACTGTCTCCTTTGGAAGCAGGGGGAATCCACTTCCACAATCTAAACCTTTTGTTGCGAGGTTCACCTCGCCAAATTCACTTGCAAGTTTTAGTGGCCTCAAGGCAGCAACATATGTGAACTGTGAATCAGAGTCCTCATTCTTCGGCAAGGAAAGCAGTGCCGCTCTTAGAGGCTCATTTGTACCAAAAGCACAGAAAGCAAACCAGAAGTCTCAGTATGGTCTACAGCCTGTGGCATCTTACAAAGTGACAATACTTGGAGCTGCTGGAGGGATAGGTCAGCCATTAGCCCTTCTAATCAAGATGTCTCCATTAGTTTCAGCCCTGAACCTCTATGATATAGCAAATGTCAAGGGAGTT…
	Deduced amino acid sequence	MATTSARTFSIGSTVSFGSRGNPLPQSKPFVARFTSPNSLASFSGLKAATYVNCESESSFFGKESSAALRGSFVPKAQKANQKSQYGLQPVASYKVTILGAAGGIGQPLALLIKMSPLVSALNLYDIANVKGVAADLSHCNTPSQVQDFTGASELGNCLKGVNVVVIPAGVPRKPGMTRDDLFNINANIVKTLVEAVADNCPDAFIHIISNPVNSTVPIAAEVLKQKGVYDPKKLFGVTTLDVVRANTFVAQKKNLKLIDVDVPVVGGHAGITILPLLSKTKPSVNFTNEEVEQLTVRIQNAGTEVVEAKAGAGSATLSMAYAAARFVESSLRALDGDGDVYECSFVQSDLTDLPFFASRIKLGRKGIETLIPSDLSGLSEYEEKALEALKPELKASIE…
	Genomic Sequence	ATGGCGACAACATCAGCAAGAACCTTCTCAATTGGGTCGACTGTCTCCTTTGGAAGCAGGGGGAATCCACTTCCACAATC TAAACCTTTTGTTGCGAGGTTCACCTCGCCAAATTCACTTGCAAGTTTTAGTGGCCTCAAGGCAGCAACATATGTGAACT GTGAATCAGAGTCCTCATTCTTCGGCAAGGAAAGCAGTGCCGCTCTTAGAGGCTCATTTGTACCAAAAGCACAGAAAGCA AACCAGAAGTCTCAGTATGGTCTACAGCCTGTGGCATCTTACAAAGTGACAATACTTGGAGCTGCTGGAGGGATAGGTCA GCCATTAGCCCTTCTAATCAAGATGTCTCCATTAGTTTCAGCCCTGAACCTCTATGATATAGCAAATGTCAAGGG…
	Promoter sequence	TCATAATTTAGTAACTAATGAGGTAGTTTACCCGGTTTTGTTTTACATGATATCTGTATCAGAGGCAAACTTTAATCTTA GCCGTAGAAAGGGTCAACTCAACCATCGGTCGCGATTTCGCTTTGAAGAAAAAGAACAAAAAAAAAAAGCATTTGTTCGG TAGATTCTTTTCAAAGAGCGCCGGTGTAGTTGGTACACTGACAGGAAGAAGAAGAAGAAGATAAAAGAGTTGGTGGGATT TGAAAATTTTGGTGCTTTCTTCTAACTTCATTAGTGGAGTTTCATATAATAAAGGATAAAAAGTCCACTTTTCTTATATA TTACTCGTTTCCTTCAAGCTAGCTCTCTCTTTATTTAGATCTTGAAGGTTCGGTTTTTTTTTTCATTTTTTTATC…
GhpdMDH3A	Nucleic acid sequence	ATGGCAGCAACATCAACAGCTACCTTCTTGTCGTTCCAAAGCCAGGGGAATGCACTTCCACAAACAAGGCCTTCGGCCGTAAGGTTTAGCCCCCGATATTCACTTGTGAGTTTCAGTGGCCTCAAGGAGGTGACATCTGTGAACTGTGAAACGGAATCCTCCTTCATCAGCAAGGAAAGCAGTACAACTCTTAGAGGCTCTTTTGCGCTGAAAGCACGGAAAGCAAACCGGGCGTCTCGTTATGGCTTACAGCTGGTGGCATCGTACAAGGTGGCTATACTTGGAGCTGCAGGAGGGATAGGTCAGCCATTGGCACTTCTAATCAAGATGTCTCCGCTAGTTTCGGCACTGAACCTCTACGATATAGCGAATGTGAAGGGAGTTGCTGCTGATCTCAGT…
	Deduced amino acid sequence	MAATSTATFLSFQSQGNALPQTRPSAVRFSPRYSLVSFSGLKEVTSVNCETESSFISKESSTTLRGSFALKARKANRASRYGLQLVASYKVAILGAAGGIGQPLALLIKMSPLVSALNLYDIANVKGVAADLSHCNTPSQVLDFTGASELGDCLKGANVVVIPAGVPRKPGMTRDDLFNINANIVMSLVEAVADNCPDAFIHIISNPVNSTVPIAAEVLKQKGVYNPKKLFGVTTLDVVRANTFVAQKKNLKLIDVDVPVIGGHAGITILPLLSKTKPTVSFTDEEVEQLTVRIQNAGTEVVEAKAGAGSATLSMAYAAARFVESSLRALDGDGDIYECSFVQSDLTDLPFFASRIKLGRNGVEALIPSDLIGLSEYEGKMLEALKPELKASIEKGIAF…
	Genomic Sequence	TTAAGCGGTAACTGGTTGCTTCTGCACGAATGCAATTCCCTTCTCGATGCTGGCCTTTAATTCTGGCTTAAGAGCTTCCA ACATCTTACCTTCGTACTCAGATAACCCTATGAGGTCAGATGGAATAAGAGCCTCAACCCCATTCCTTCCGAGCTTGATC CTAGATGCAAAGAATGGAAGATCGGTCAGATCGGATTGTACGAAAGAGCACTCGTAGATGTCTCCATCTCCATCCAAAGC GCGAAGGGATGATTCGACAAATCTCGCGGCTGCATAGGCCATGGACAGGGTGGCAGACCCTGCACCTGCTTTTGCCTCCA CAACCTCTGTCCCGGCATTTTGAATCCTGACAGTTAGTTGCTCCACTTCTTCATCAGTAAAGCTAACAGTGGGTT…
	Promoter sequence	AATTTTATTTTTAAATTTTTTTAAATTTTAAATTATTTATTGATGTGACATATAAGATTACCAAGCAGGATGTCATATCA ATATTGTTAAAAAATCAATGTTTTAATCAACATTTTTATTAAAAATTGATTTGGCACTTTTGAGAGATTAATGGTTAAAT TTAGTTAAAAAAGAATAAAGATCAAACTGATAAAAATATAAATATTGAGGGCTAAATTTGAGATTATACCTAAAAAATGC AATAGCGTAAAGATGAAAAAACTTTAGATCTCAGCCGTAGAAACAATGGATCGAACATCGGTCACCATTAACAACACGTG AGAAAACAAATCCAGTAAAGAATCAACTCATTTTTGGTCCAGACAACAGCGGTGTATTTGGGCACACAGAAAACA…
GhpdMDH3D	Nucleic acid sequence	ATGGCAGCACCATCCACAGCTACCTTCTTGTCGTTCCGAAGCCAGGGGAATGCACTGCCACAAACAAGGCCTTCGGCCGTAAGGTTTGGCTCCCGATATTCACTTGTGAGTTTCAGTGGCCTCAAGGAGGTGACATCTGTGAACTGTGAGACGGAATCCTCCTTCATCGGCAAGGAAAGCAGTACAGCTCTTAGAGGCTCTTTTGCGCTGAAAGCACGGAAAGCAAACCGGGGGTCTCGTTCTGGCTTACAGCTGGTGGCGTCGTACAAGGTGGCTATACTTGGAGCTGCAGGAGGGATAGGTCAGCCATTGGCACTTCTAATCAAGATGTCTCCGCTAGTTTCGGCACTGAACCTCTACGATATAGCGAATGTGAAGGGAGTTGCTGCTGATCTCAGT…
	Deduced amino acid sequence	MAAPSTATFLSFRSQGNALPQTRPSAVRFGSRYSLVSFSGLKEVTSVNCETESSFIGKESSTALRGSFALKARKANRGSRSGLQLVASYKVAILGAAGGIGQPLALLIKMSPLVSALNLYDIANVKGVAADLSHCNTPSQVLDFTGASELGDCLKGANVVVIPAGVPRKPGMTRDDLFNINANIVMSLVEAVADNCPDAFIHIISNPVNSTVPIAAEVLKQKGVYNPKKLFGVTTLDVVRANTFVAQKKNLKLIDVDVPVIGGHAGITILPLLSKTKPTVRFTDEEVEQLTVRIQNAGTEVVEAKAGAGSATLSMAYAAARFVESSLRALDGDGDVYECSFVQSDLTNLPFFASRIKLGRNGVEALIPSDLIGLSEYEDKTLEALKPELKASIKKGIAF…
	Genomic Sequence	TTAAGCTGTAACTGGTTGCTTCTGCACGAATGCAATTCCCTTCTTGATGCTGGCCTTTAATTCTGGCTTAAGAGCTTCCA ATGTCTTATCTTCGTACTCGGATAACCCTATGAGGTCAGATGGAATAAGTGCCTCAACCCCATTCCTTCCGAGCTTGATC CTAGATGCAAAGAATGGAAGATTGGTCAGATCGGATTGTACGAAAGAGCACTCGTAGACGTCTCCATCTCCATCCAAAGC GCGAAGGGATGATTCGACAAATCTCGCGGCTGCATAGGCCATGGACAGGGTGGCAGACCCTGCACCTGCTTTTGCCTCCA CAACCTCTGTCCCGGCATTTTGAATTCTGACAGTTAGTTGCTCCACTTCTTCATCAGTAAATCTAACAGTGGGTT…
	Promoter sequence	ATAATTTTAAATTATTTATTAATATGACATATGAGATTACCACACAGATTATCATATCAATATTGTTAAAAAATCAATAT TTTAATCAAAATTTTCATTAAAAAATGATTTGACACTTTTGAGAGATTAATAGTTAAATTTAGTTAAAAAAGAATAAATG TTAAATTGATAAAAATATAATTATTGAAGGCTAAATTTGAGATTATACCAAAAAAACGATAGCGTAAAGATGCAAAAACT TTAGATCTCAGCCGTATAAATAATGAATTGATCATCGGTCACCATTAACAACACGTGAAAAACAAATCCAGTAAAGAATC AACTCATTTTTGGTCCAGACAACAGCAGTGTATTTGGGCACACAGAAGACATAATCACTTATTTGAACTTTTAAT…
GhchMDHA	Nucleic acid sequence	ATGGCGGTGGCAGAGTTATCGACTTCCTGTACCAAAACTCACTCTTCACAGCTCTCACTCTCATCTTCATCTTCTTCTCGTTTCTCTCATCATTTCCGTCGTTCCTTTCGACCCCTACCCACAACCAGGAATCCTACCATCTCATGCTCTGTTGCATCAGATCAAGTTCAAACCCCAATACCTGTACAAGCTCAGGATCTCAAGGGGAAGAGTGAATGCTATGGTGTCTTCTGCCTCACTTATGATCTCCAAGCTGAAGAGGAGACAAAATCATGGAAGAAACTAATTAATATAGCTGTTTCTGGTGCTGCTGGGATGATATCTAACCATCTTCTTTTCAAAATTGCATCTGGTGAAGTCTTTGGACCAAATCAGCCTGTCGCTCTGAAACTATTGGGA…
	Deduced amino acid sequence	MAVAELSTSCTKTHSSQLSLSSSSSSRFSHHFRRSFRPLPTTRNPTISCSVASDQVQTPIPVQAQDLKGKSECYGVFCLTYDLQAEEETKSWKKLINIAVSGAAGMISNHLLFKIASGEVFGPNQPVALKLLGSERSIQALEGVAMELEDSLFPLLREVSIGINPYEVFQDAEWALLIGAKPRGPGMERADLLDINGQIFAEQGKALNASASPNVKVIVVGNPCNTNALICMKNAPKIPAKNFHALTRLDENRAKCQLALKAGVFYDQVSNMTIWGNHSTTQVVPDFLNARIKGLPVKEVIKDHKWLEEEFTEKVQKRGGVLIKKWGRSSAASTAVSIVDAIRSLITPTPEGDWFSSGVYTNGNPYGIAEDIVFSMPCRSKGDGDYVLVKDVIFDDYLL…
	Genomic Sequence	ATGGCGGTGGCAGAGTTATCGACTTCCTGTACCAAAACTCACTCTTCACAGCTCTCACTCTCATCTTCATCTTCTTCTCG TTTCTCTCATCATTTCCGTCGTTCCTTTCGACCCCTACCCACAACCAGGAATCCTACCATCTCATGCTCTGTTGCATCAG AGTAAGCTTTTTTTCAACTCTTTTTATGCCTTTTCTTGCTTTATAAATTTGATGGGTTTTGCTTGTTTTTGCTTCTCAGT CAAGTTCAAACCCCAATACCTGTACAAGCTCAGGATCTCAAGGGGAAGAGTGAATGCTATGGTGTCTTCTGCCTCACTTA TGATCTCCAAGCTGTATGTTTTTGTCTTTTATTTTATTTTTATTATAATAATATGTTTTATATCCAAACTTGGTG…
	Promoter sequence	AAGTTTCTAGTGTTGGTGGAAAATGGGGGATTTTGACATGTAAATTTCAAGGGTTTGGAGTTTTGCATCAAACATCGGAT GTTGGTATGTTTTCTTACCCACTCATTTCTTATCTTCACACTGATGTTTTCTTACAATTTTAACAAACTTAATATTCTCA AAAAAAAAAAAAAAAAAACCCTAACATCATACATCATGGAAGAGAATAAATGCCCCCAAATTTCAAATACATCCGATTAT TCTTTTGGATTTTGGCTGTTGGAATATTTTGTATTCATTTTCACTAAATTAAGGTTTTTTAATTAAGAAAATTATGTATA TTTTGCAATTAATAATACAAGAGCAGTCGATTGAGTTTTAGTTCGATTGACATGAGTATTGTTGTCAATGTAAGA…
GhchMDHD	Nucleic acid sequence	ATGGCGGTGGCAGAGTTATCGACTTCCTGTACCAAAAATCACTCTTCACAGCTCTCGCTCTCATCTTCATCTTCTTCTCGTTTCTCTCATCATTTTCGTCGTTCCTTTCGACCCCTACCCACAACCAGGAATCCTACCATCTCATGCTCTGTTGCATCAGATCAAGTTCAAACGCCAATACCTGTACAAGCTCAGGATCTCAAGGGGAAGAGTGAATGCTATGGTGTCTTCTGCCTCACTTATGATCTCCAAGCTGAAGAGGAGACAAAATCATGGAAGAAACTAATTAATATAGCTGTTTCTGGTGCTGCTGGGATGATATCTAACCATCTTCTTTTCAAAATTGCATCTGGTGAAGTCTTTGGACCAAATCAGCCTGTCGCTCTGAAACTATTGGGA…
	Deduced amino acid sequence	MAVAELSTSCTKNHSSQLSLSSSSSSRFSHHFRRSFRPLPTTRNPTISCSVASDQVQTPIPVQAQDLKGKSECYGVFCLTYDLQAEEETKSWKKLINIAVSGAAGMISNHLLFKIASGEVFGPNQPVALKLLGSERSIQALEGVAMELEDSLFPLLREVSIGINPYEVFQDAEWALLIGAKPRGPGMERADLLDINGQIFAEQGKALNASASPNVKVIVVGNPCNTNALICMKNAPNIPAKNFHALTMLDENRAKCQLALKAGVFYDQVSNMTIWGNHSTTQVVPDFLNARIKGLPVKEVIKDHKWLEEEFTEKVQKRGGVLIKKWGRSSAASTAVSIVDAIRSLITPTPKGDWFSSGVYTNGNPYGIVEDIVFSMPCRSKGDGDYELVKDVIFDDYLL…
	Genomic Sequence	TTACATTTCTCCAGGAAGCATTGTATCCTCAGGTAGATCACAGAAACCAATACCCTGTAAACACCAACCACCCGATTTTA AATCATTGATATGCTAACCATTTCATCAATCAAAATGAACTATGTCGACTGATGTTATCAGAAATTTACCTCCCCTGTAA GGTGAGCCACACATCTCTTCTCCGCTAGCAATTCCGCTTCCGACTGCAAATCAGTTGGTGTAAGAATGTCAGAAAATCAG CCGAGGGTGTAGACAAGTAGTGTCCTTATTTCATAATGTCAAACAAGAGTTTTTGGTTTGCACTTTTAGGTCCACAAAAT TTGTAATCAAAACAAAAGGCATATTGAGCCCAAAGCTTAGCTTGGGCAGACCCTGGAACCCTTCCCTTATCTCCG…
	Promoter sequence	TCTATGCAATTGTTAATAATATAATAGCAGTCGATTGCGTCTTAGTTCGATTGGTACTGTCATTGTTGTCAATGCAAGAG GACGTGGGTTTGAGTGTGTTGTCTAAGTATTGTCTTAAAAAGAGTAGATATGATCAGATCCTATAGTGAGCAAGACAAAA TTTTGCAATTTGGTCACCTAATTTTGGTTACACTTTCATTTTGGTTAGTCAGCTTTTAGTTGCTTTCATTTTCATCACTC AAAAAATATTTTTTTAAAATATTGTTTGGGGTAAAAAAAATTAAAGATTAAAGTGAAAAAATAATACAGACTAAAATAAT ACACAAAAATTGACAAATTGTACTTGTTTATCCTGTTACTGAAATTCTAAATTTATTGTTTTTTCTTTATATTAA…
GhcMDH1A	Nucleic acid sequence	ATGGCGAAAGAACCGGTTCGCGTCCTCGTTACTGGAGCTGCAGGACAAATCGGGTATGCTCTTGTACCCATGATTGCTAGGGGAGTCATGTTGGGTGCTGACCAGCCCGTGATCCTTCACATGCTTGATATCCCACCTGCTGCGGAGGCTTTGAATGGTGTCAAAATGGAGTTGGTGGATGCTGCTTTTCCTCTTCTAAAGGGTGTTGTTGCTACAACTGATGTTGTTGAGGCATGCACTGGAGTCAATGTTGCTGTCATGGTTGGTGGTTTCCCAAGGAAGGAAGGAATGGAGAGGAAAGATGTTATGTCAAAGAATGTGTCTATTTACAAGTCTCAGGCTTCTGCCTTGGAACAGCATGCAGCTCCTAACTGCAAGGTTTTGGTTGTTGCTAACCCT…
	Deduced amino acid sequence	MAKEPVRVLVTGAAGQIGYALVPMIARGVMLGADQPVILHMLDIPPAAEALNGVKMELVDAAFPLLKGVVATTDVVEACTGVNVAVMVGGFPRKEGMERKDVMSKNVSIYKSQASALEQHAAPNCKVLVVANPANTNALILKEFAPSIPAKNITCLTRLDHNRALGQISEKLNVQVSDVKNVIIWGNHSSSQYPDVNHATVMTPSGEKPVRELVKDDAWLNGEFITTVQQRGAAIIKARKLSSALSAASAACDHIRDWVLGTPEGTWVSMGVYSDGSYNAPAGVIYSFPVTCKNGEWTIVQGLAIDEFSRKKLDLTGQELTEEKELAYSCLS
	Genomic Sequence	TGCATTCATGAGAGGCATGAGTAAGCCAATTCCTTCTCCTCGGTCAGCTCCTGTCCGGTCAAGTCCAACTTCTTCCTCGA GAATTCATCAATTGCCAGTCCTAAGACAAAAGAAGAAATAAGGAAACTCACCAATGAGCATATAAAATAAGATTTCACTT CAGCAATAAGTGATGGTTTCATCCTCTTAGGGAATCCCAAGGTGTGGGAGGGGAGGAGAAAGCATCAATATCTTGTTCTT CGTATTAGTTTAACACACACTGAACAAGACTACATACAACTAACACGTAATGGGATCATATTTTCCTGTATTCTTACCTT GGACAATTGTCCATTCTCCATTCTTACAAGTTACAGGGAAAGAATAGATGACCCCAGCTGGTGCATTGTATGAAC…
	Promoter sequence	TGTTTTGGTAATGCCTCGTACCCTATTCCGGTGTTGGATACGGGTAAGGGGTGTTACAGTTAAATTTAAGATTTTATTAA TTTAATTGGCATGAGTTCAAATCTTATAATGTATATATTTATTTTTATTGAGTTTTGTTAAAATAAAAAGAATTAAAGTA CTCTCAAAATAATATAATTTATTTTAATTACAAGAAGATATTTTTGTAATTTTTTTTAATCGAGTTAATACCCGATTGAC TCGTGACACCAACTAAGTAAAAATTTTATTAATATTATAGAAACATCATAATATTTTTACCCTTTTAATAGTTTTATATA TACAAGGACAAAATAATAATTTTATGTAGTGAAGTAGGGTGAGATGAGGTGGGACAAACAATTACTATAGCTGCT…
GhcMDH1D	Nucleic acid sequence	ATGGCGAAAGAACCAGTTCGCGTCCTCGTTACTGGAGCTGCAGGACAAATCGGGTATGCTCTTGTACCCATGATTGCTAGGGGAGTCATGTTGGGTGCTGACCAGCCCGTGATCCTTCACATGCTTGATATCCCACCTGCTGCGGAGGCTTTGAATGGTGTCAAAATGGAGTTGGTGGATGCTGCATTTCCTCTTCTAAAGGGTGTTGTTGCTACAACTGATGCTGTTGAGGCATGCACTGGAGTCAATGTTGCTGTCATGGTTGGTGGTTTCCCAAGGAAGGAAGGAATGGAGAGGAAAGATGTTATGTCAAAGAATGTGTCTATTTACAAGTCTCAGGCTTCTGCCTTGGAACAGCATGCAGCTCCTAACTGCAAGGTTTTGGTTGTTGCTAACCCT…
	Deduced amino acid sequence	MAKEPVRVLVTGAAGQIGYALVPMIARGVMLGADQPVILHMLDIPPAAEALNGVKMELVDAAFPLLKGVVATTDAVEACTGVNVAVMVGGFPRKEGMERKDVMSKNVSIYKSQASALEQHAAPNCKVLVVANPANTNALILKEFAPSIPAKNITCLTRLDHNRALGQISEKLNVQVSDVKNVIIWGNHSSTQYPDVNHATVMTPSGEKPVRELVKDDAWLNGEFITTVQQRGAAIIKARKLSSALSAASAACDHIRDWVLGTPEGTWVSMGVYSDGSYNAPAGVIYSFPVTCKNGEWTIVQGLAIDEFSRKKLDLTGVELTEEKELAYSCLS
	Genomic Sequence	TCATGAGAGGCACGAGTATGCCAATTCCTTCTCCTCGGTCAGCTCCACTCCGGTCAAGTCCAACTTCTTCCTCGAGAATT CATCAATTGCCAGCCCTAAGACAAAAGAAGAAATAAGGAAACTCACCAATGAGCATATATACAATAAGACTTCACTTCAG CAATAAGTGATGGTTTCATCCTCTTAGGGAATCCCAAGGTGTGGGAGGGGAGGAGAAAGCATCAATATCTTGTTCTTCGT ATTAGTTTAACACACACTGAACAAGACCACATACAACTAACATGTAATGGGATCATATTTTCCTGTATTCTTACCTTGGA CAATTGTCCATTCTCCATTCTTACAAGTTACAGGGAAGGAATAGATGACCCCAGCTGGTGCATTGTATGAACCAT…
	Promoter sequence	GATAAATGTTGCTAAATTCATCATCGTTTCACAATAGACACACTTTGTTCCATCGTCTGTTCTATTTCATCATGGATATA TAATCTTGAAAACTACTATCACCTTCATGAATGTTGGATGCACTCATACCTTTCCCACCCCGTCGTGCTACAATTTAGTT TTGCTACTTATCTTTAATATTTTTGAAGTCATGCAAATATTTAAACATAATTATTCATAAAAATATTTAACCATCTTTCT ATAACTTGAAATCTTATCACATGCGTATGTGTGGATAAATTATAGATTTAAAACATAAATATGTTTAAAAATAACATACA ATAAACAATGAAACGTATAGTTTGAAAGTAATTAATCATAATAACACATGAAATATGTACTATATTAAAATAAAA…
GhcMDH2A	Nucleic acid sequence	ATGGCGAAAGAACCAGTTCGCGTCCTCGTTACTGGAGCTGCAGGACAAATTGGGTATGCCCTTGTACCCATGATTGCTAGGGGAGTCATGTTGGGTGCTGATCAGCCTGTAATCCTTCACATGCTTGATATCCCACCTGCTGCAGAGGCTTTGAATGGAGTCAAGATGGAGTTGGTGGATGCTGCTTTTCCCCTTCTAAAAGGTTGTGTTGTTGCTACTACTGATGTTGTTGAGGCGTGCACTGGAGTCAACATTGCAGTCATGGTTGGTGGTTTCCCAAGGAAGGAAGGAATGGAAAGGAAGGATGTTATGTCAAAGAATGTGTCTATTTACAAGTCTCAGGCTACTGCCTTGGAACAGCATGCAGCTCCAAACTGCAAGGTTCTGGTTGTTGCCAAC…
	Deduced amino acid sequence	MAKEPVRVLVTGAAGQIGYALVPMIARGVMLGADQPVILHMLDIPPAAEALNGVKMELVDAAFPLLKGCVVATTDVVEACTGVNIAVMVGGFPRKEGMERKDVMSKNVSIYKSQATALEQHAAPNCKVLVVANPANTNALILKEFAPSIPAKNITCLTRLDHNRALGQISEKLNVQVSDVKNVIIWGNHSSTQYPDVNHATVKTPSGEKPVRELVKDDAWLNGEFITTVQQRGAAIIKARKLSSALSAASAACDHIRDWVLGTPEGTWVSMGVYSDGSYNAPAGVIYSFPVTCRNGEWTIVQGLAIDEFSRKKLDLTGAELTEEKELAYSCLS
GhcMDH3A	Nucleic acid sequence	ATGGCGAAAGAACCAGTTAGAGTTTTAGTTACTGGTGCTGCTGGCCAAATCGGGTATGCTTTAGTGCCTATGATTGCGAGGGGAGTAATGTTAGGCTCCGATCAACCCATAATTCTTCATATGCTCGATATCGAACCGGCCACCGAGGCCTTAAACGGTGTCAAAATGGAATTAGTTGATGCTGCATTTCCTCTTCTCATCGATGTCGTTGCTACCACCGACGCCATGGTCGCTTGTAAAGGTGTGAACATAGCCGTGATGGTTGGCGGATTCCCACGAAAAGAAGGCATGGAAAGGAAAGACGTGATGTCGAAAAACGTATCAATTTACAAGGCTCAAGCTTCGGCATTGGAGAAACAAGCCGCACCGGATTGTAAGGTGTTGGTGGTCGCTAATCCA…
	Deduced amino acid sequence	MAKEPVRVLVTGAAGQIGYALVPMIARGVMLGSDQPIILHMLDIEPATEALNGVKMELVDAAFPLLIDVVATTDAMVACKGVNIAVMVGGFPRKEGMERKDVMSKNVSIYKAQASALEKQAAPDCKVLVVANPANTNALILKEFAPSIPEKNITCLTRLDHNRALGQLSERLKIHVGQVKNVIIWGNHSSTQYPDVNHATVTPTNSEEKPVRSVVADDNWLNTEFITTVQQRGAAIIKARKLSSALSAASAACDHIRDWVLGTPKGTWVSMGVYSDGSYGIQSGIIYSFPVTCDKGQWSIAQGLKIDDFSREKMDATAKELVEEKTLAYSCLN
	Genomic Sequence	TCAATTAAGACAAGAATAAGCCAATGTTTTCTCCTCCACAAGCTCTTTTGCTGTTGCATCCATCTTTTCTCTCGAGAAAT CGTCTATCTTCAGCCCTGCCGGGATTAAATTATATCGAATTAATGTACAAAAATTAAATCTCAAATTACATAATAAATGA ATCAAAATTGTAATTTAACCAAAAAAATATTACATATCAAACACAAATGTAAAAATTTAAACAAAAGTATCATGGAGGAT TGCATTTTGCCCCTTCTACTTAAAAAATGAGTAAATTAGATGTTTAGATCAAAGAGTAAATTAATTATTTCTGTTAAAAA TTTTATCTATTTTTACTATTATATGTATGTTAGAATGAGATACACATGGCACCATTTTTTGAGTAAGGAATAAAA…
	Promoter sequence	AGAAAGAAATTTATTTATGTAATAAATTTATAAAAATAAATATGATTTTGATTGAAAGGAAAAAAGTTATTATTATCTTG AATTTAAATATAATTAATTTTATTATTTGGAGACCAACTGGGGATATTAGGGATCTTGACCCCTTTGATCAAATGGGAAA ATATCATTAATAGTCCCTTTCAAGTATTAATTATTTATTTGAAGTCTTTTAATCATTTAAATGAATAAAAATTTTGTAAT TTTAATCTCTCCTAAATATTAATTACAGCAATCCGAGTTTGTATCTATATAGCATGAATTTTTATTTTAAAATTTCAGTT TATTTTGATTTGGGAAAATTTTAATTTTTGATAATTTTAGATTTAGAATAATTTTATGTTTAAAACTCTGGGTTT…
GhcMDH3D	Nucleic acid sequence	ATGGCGAAAGAACCTGTTAGAGTTTTAGTTACTGGTGCTGCTGGGCAAATCGGGTATGCTTTAGTGCCTATGATTGCGAGGGGAGTAATGTTAGGCTCCGATCAACCCATAATTCTTCATATGCTCGATATCGAACCGGCCACCGAGGCCTTAAACGGTGTCAAAATGGAATTAGTTGATGCTGCATTTCCTCTTCTCATGAATGTCGTTGCTACCACCGACGCCATGGTTGCTTGTAAAGGTGTGAACATAGCTGTGATGGTTGGCGGATTCCCACGAAAAGAAGGTATGGAAAGGAAAGACGTGATGTCAAAAAACGTATCGATTTACAAGGCTCAAGCTTCGGCATTGGAGAAACAAGCCGCACCGGATTGTAAGGTGTTGGTGGTCGCTAATCCA…
	Deduced amino acid sequence	MAKEPVRVLVTGAAGQIGYALVPMIARGVMLGSDQPIILHMLDIEPATEALNGVKMELVDAAFPLLMNVVATTDAMVACKGVNIAVMVGGFPRKEGMERKDVMSKNVSIYKAQASALEKQAAPDCKVLVVANPANTNALILKEFAPSIPEKNITCLTRLDHNRALGQLSERLKIHVGQVKNVIIWGNHSSTQYPDVNHATVTPTNSEEKPVRSVVADDNWLNTEFVTTVQQRGAAIIKARKLSSALSAASAACDHIRDWVLGTPKGTWVSMGVYSDGSYGIQSGIIYSFPVTCDKGQWSIFQGLKIDDFSREKMDATAKELVEEKTLAYSCLN
	Genomic Sequence	TCAATTAAGACAAGAATAAGCCAATGTTTTCTCCTCCACAAGCTCTTTCGCTGTTGCATCCATCTTTTCTCTCGAGAAAT CGTCTATCTTCAGCCCTGCCAGGATCAAATTATGTCGAATTAATGTACGAAAATTAAATTCCGAAACACATAATAAATGA ATCAAAATTGCAATTTGACCAAAAGAAAATGACATATCAAACACAAATGAAAAAAAATTAAGCAAAAGTACCCTGGAAGA TTGGTCATCTATTTTTATTATTAAAAATTGGTCCATGTATGTTAGAATGAGATACATATAGCACGTCGTAACTATCTGGT TATTTTGTTAGTCATATCAGTTTTTAACAGTAAAAATTGATGAAAATTTTAACACAAAAAACCAGTTGCTATTTG…
	Promoter sequence	ATACAGAAGGAAATTTATTTATGTAATAAATTTATAAAAATAAATATGATTTTGATTGAAATGATAAAATTTATTATTAT CTTGAATTTAAATATAATTAATTTTATTATTTGGAGACCAACTGGGGATCTTAGGGATCTTGACCCCTTTGATCAAATAG GAAAATATCATTAATGATCCTTTCAAGTATTAATTTTTTATTTGAAGTCTTTTAATCATTTAAATGAATAAAAATTTTGT AATTTTAGTCTCTCCTAAAAATTAATTACAGCAATCCGAGTTTGTATCTATATAGCATGAATTTGGATTTTTAAATTTCG GTTTATTTTGATTTGGGTAATTTTTAATTTTAGATCATTTTAGATTTAAAATAATTTTGTGTTTAAAACTCACGT…
GhcMDH4A	Nucleic acid sequence	ATGATTGCGAGGGGGGTCATGTTAGGCCCTGATCAGCCTGTAATTATTCACATGCTTGATATCGAACCCGCAGCTGAGGCCTTGAATGGAGTCAAAATGGAACTGATTGATGCAGCCTTTCCTCTGCTCAAAGATGTTGTTGCGACGACCGATGTTGTCGAAGCCTGTCAGGGCGTCAATATAGCTGTCATGGTTGGCGGATTTCCACGGAAAGAAGGTATGGAAAGGAAGGATGTGTTGTCCAATAACGTATCGATTTATAAAGCTCAAGCTTCGGCCTTGGAACAGCATGCTGCCCCTGACTGCAAGGTGCTAGTGGTTGCCAATCCAGCCAACACCAACGCACTTATCTTGAAAGAATTTGCACCTTCAATTCCGGAGAAAAACATCACTTGCCTT…
	Deduced amino acid sequence	MVQKTVWIEGKYILTLLVTSAVRQIGYALLPMIARGVMLGPDQPVIIHMLDIEPAAEALNGVKMELIDAAFPLLKDVVATTDVVEACQGVNIAVMVGGFPRKEGMERKDVMSKNVSIYKAQASALEQHAAPDCKVLVVANPANTNALILKEFAPSIPEKNITCLTRLDHNRALGQISEKLNVHVSDVWNVIIWGNHSSTQYPDINHATVKTTNGEKSVRDAIANDNWLNTEFITTVQQRGATIIKARKLSSALSAASAACDHIRDWVLGTPKGTWVSMGVYSDGSYGIQPGIMYSFPVTCEKGQWSIVNGLKIDELSREKMDATAKELMDEKTLAYSCLIDD
	Genomic Sequence	ATGGTTCAAAAAACCGTGTGGATTGAGGTAAGTATTTTACCTACAATTATTATAAGCAAAATTAAAATTGTTATCTAAAA ATATTATAAGCAATTAATTAATTTTTTAAAACTAAAAAATATTTTTATAATCTTTATACTTTTAAATAATTTTAATAATT TTTAATTATTTAAAAAAATTAATTTTAAAAAATTAATTAATTATTTATGTGAACAGCAAAGTTAACAACTACTTTTTCTC TTTTTGAGTGATTCCACAAACAAGTTTAAAAAAAATTAAATAGAACTAAAATGAATTTTTGTAAACTTGAAGTTCAAATA AATTATTCTATCTATTTTTTATAATATTAATTTGTCTCTTGAATTTGTTTAGAAATTTTAATTTTTTTATGTGAT…
	Promoter sequence	TGTGGATTGAGGTAAGTATTTTACCTACAATTATTATAAGCAAAATTAAAATTGTTATCTAAAAATATTATAAGCAATTA ATTAATTTTTTAAAACTAAAAAATATTTTTATAATCTTTATACTTTTAAATAATTTTAATAATTTTTAATTATTTAAAAA AATTAATTTTAAAAAATTAATTAATTATTTATGTGAACAGCAAAGTTAACAACTACTTTTTCTCTTTTTGAGTGATTCCA CAAACAAGTTTAAAAAAAATTAAATAGAACTAAAATGAATTTTTGTAAACTTGAAGTTCAAATAAATTATTCTATCTATT TTTTATAATATTAATTTGTCTCTTGAATTTGTTTAGAAATTTTAATTTTTTTATGTGATTAGTACTTTAACTTGT…
GhcMDH4D	Nucleic acid sequence	ATGATTGCGAGGGGGGTCATGTTAGGCCCTGATCAGCCTGTAATTATTCACATGCTTGATATCGAACCCGCAGCTGAGGCCTTGAATGGAGTCAAAATGGAACTGATTGATGCAGCCTTTCCTCTGCTCAAAGATGTTGTTGCGACGACCGATGTTGTCGAAGCCTGTCAGGGCGTCAATATAGCTGTCATGGTTGGCGGATTTCCACGGAAAGAAGGTATGGAAAGGAAGGATGTGTTGTCCAATAACGTATCGATTTATAAAGCTCAAGCTTCGGCCTTGGAACAGCATGCTGCCCCTGACTGCAAGGTGCTAGTGGTTGCCAATCCAGCCAACACCAACGCACTTATCTTGAAAGAATTTGCACCTTCAATTCCGGAGAAAAACATCACTTGCCTT…
	Deduced amino acid sequence	MIARGVMLGPDQPVIIHMLDIEPAAEALNGVKMELIDAAFPLLKDVVATTDVVEACQGVNIAVMVGGFPRKEGMERKDVLSNNVSIYKAQASALEQHAAPDCKVLVVANPANTNALILKEFAPSIPEKNITCLTRLDHNRALGQISEKLNVHVSDVRNVIIWGNHSSTQYPDINHASVKTTNGEESVRDAIANDNWLNTEFITTVQQRGATIIKARKLSSALSAASAACDHIRDWVLGTPKGTWVSMGVYSDGSYGIQPGIIYSFPVTCEKGQWSIVNGLKIDELSREKMDATAKELMEEKTLAYSCLIDD
	Genomic Sequence	ATGATTGCGAGGGGGGTCATGTTAGGCCCTGATCAGCCTGTAATTATTCACATGCTTGATATCGAACCCGCAGCTGAGGC CTTGAATGGAGTCAAAATGGAACTGATTGATGCAGCCTTTCCTCTGCTCAAAGGTATATATATGTCTCATGACTCCCATT TTCTTGGTTGAAAATTTCTTATGATTTCTCGTCATGTTGTTTCGAAAAAGATGTTGTTGCGACGACCGATGTTGTCGAAG CCTGTCAGGGCGTCAATATAGCTGTCATGGTTGGCGGATTTCCACGGAAAGAAGGTATGGAAAGGAAGGATGTGTTGTCC AATAACGTATCGATTTATAAAGCTCAAGCTTCGGCCTTGGAACAGCATGCTGCCCCTGACTGCAAGGTGAGAAAA…
	Promoter sequence	TGTACGTATTTTACCTACAATTATTATAAGCAAAATTAAAATTGTTATCTAAAAATATTATAAGCAATTAATTAATTTTT TAAAACTAAAAAATATTTTTATAATCTTTATACTTTAAAATAATTTAAATAATTTTTAATTATTTAATTTTTTTTAATTT TAAAAAATTAATTAATTGTTTATGTAATCAGCAAAGTTAACAATTAATTTTTCTTTTTTTTTAGTGATTCCACAAAAGTT TAAAAAAAATTAAATAGAATTAAAATAACTTTTTGTAAACTTAAAGTTTAAATAAATTATTATTTCTATTTTTTATAATA TTAGTTTGACTCTTGAATTTGTTCAGAAATTTTAAACTTCTTTTTACATGATTAACACTTTAACTTGTATTGTAT…
