# Supplementary material for: Comparative Genome-Wide Analysis of the Malate Dehydrogenase Gene Families in Cotton
Source: PLoS One. 2016 Nov 9;11(11):e0166341. doi: 10.1371/journal.pone.0166341 (PMC5102359; doi:10.1371/journal.pone.0166341)
Supplement: S2 Table — (XLSX) [file pone.0166341.s004.xlsx]

## Sheet: S2 Table
S2 Table. List of primers used for qRT-PCR and semi-quantitative PCR
Gene name	Primer sequences
GhmMDH1	GhmMDH 1-F: 5′-AGCCCGGTATGACTCGTGATGA-3′
	GhmMDH 1-R: 5′-CGACAGCAGGGGTAAAATGGTG-3′
GhmMDH2	GhmMDH 2-F: 5′-TCGCGAACTCGTGAAAGATG-3′
	GhmMDH 2-R: 5′- TGCGACAAGTTACTGGGAAGG-3′
GhmMDH3	GhmMDH 3-F: 5′-GGCCGCCGGAAAGCACCTC-3′
	GhmMDH 3-R: 5′-CTTGGCAATAGCAGCACATAGACC-3′
GhpxMDH1	GhpMDH 1-F: 5′-CGAGGCCTTAAACGGTGTCA-3′
	GhpMDH 1-R: 5′-AGTTGTCCAAGCGCTCTGTTATG-3′
GhpxMDH2	GhpMDH 2-F: 5′-CATGCTGCCCCTGACTGC-3′
	GhpMDH 2-R: 5′-CTTGCGAGCTTTGATAATGGTG-3′
GhpdMDH1	GhPNAD-MDH 1-F: 5′-ATGCCGGAATCGTCAAGGGTCTAT-3′
	GhPNAD-MDH 1-R: 5′-AATTGGCTTTTGGTGTGGCTTGAG-3′
GhpdMDH2	GhPNAD-MDH 2-F: 5′- CTGCTGCGGAGGCTTTGAAT-3′
	GhPNAD-MDH 2-R: 5′-TTTGACCTAGTGCCCTGTTATGAT-3′
GhpdMDH3	GhPNAD-MDH 3-F: 5′-GTTGACCGGCATGGACCTTGTG-3′
	GhPNAD-MDH 3-R: 5′-ACCGGCCTTCTTAAAAACCTCTGC-3′
GhchMDH	GhNADP-MDH -F: 5′-TGCATCTGGTGAAGTCTTTGGA-3′
	GhNADP-MDH -R: 5′-GTCCAACAAATCAGCTCGTTCC-3′
GhcMDH1	GhcMDH 1-F: 5′-TCTCACTCTCTCGCCACTGA-3′
	GhcMDH 1-R: 5′-AAGAGGAAAAGCAGCATCCA-3′
GhcMDH2	GhcMDH 2-F: 5′-TCCCCGAAAGCCTGGTATGACTC-3′
	GhcMDH 2-R: 5′-TTGACAGCAGCGGTAAAATGGTGA-3′
GhcMDH3	GhcMDH 3-F: 5′-GATAATTGTCCCGATGCCTTCA-3′
	GhcMDH 3-R: 5′-CACCAGCCTTTGCCTCCAC-3′
GhcMDH4	GhcMDH 4-F: 5′-GAGCGGCAGGTGGGATAGG-3′
	GhcMDH 4-R: 5′-ATAGCATTGGGACAGCACTTAGC-3′
UBQ7	UBQ7-F: 5′-GAAGGCATTCCACCTGACCAAC-3′
	UBQ7-R: 5′-CTTGACCTTCTTCTTCTTGTGCTTG-3′
