# Supplementary material for: Comparative Genome-Wide Analysis of the Malate Dehydrogenase Gene Families in Cotton
Source: PLoS One. 2016 Nov 9;11(11):e0166341. doi: 10.1371/journal.pone.0166341 (PMC5102359; doi:10.1371/journal.pone.0166341)
Supplement: S3 Table — (XLSX) [file pone.0166341.s005.xlsx]

## Sheet: S3 Table
S3 Table. Regular expression profile of the conserved motifs defined by MEME
No.	Regular Expression
Motif1	[VC][ND][VIL][VA][VI][IM][PV][AG]G[VF]PRK[PE]GM[TE]R[DK]D[LV][FM][NS][IK]N[AV][GSN]I[VY]K[TG][LQ][CAV][ES]A[LVI][AE][KDQ][NHY][CA][PA]
Motif2	[FT][GC][VL]T[TR]LD[VH][VN]RA[NKL][TG][FQ][VYI][AS]EK[LAK][NKG][LV][KN][VL][IAS]DV
Motif3	LT[KVN]R[IT]Q[ND][GA]GTEVVEAKAG[AK]GSATLSMAYA
Motif4	F[AV][DE][AS][CS]L[RK][GA]L[DNR]G[DV][GPA]D[VI][VY]EC[SA]FV[QA]S[DTE][VL]T[ED]LPFFAS[KR][VI][RK]LG[RK][NK]G
Motif5	[VI][LT]GAAG[GQ]IG[QY][PA]L[AV][LP][LM][IM][KA][MR][NGS][PV][LM][VL][SG]A[LD][QN][LP][YV][DI]
Motif6	[VI][NH][MIL]ISNPVNSTVPIAAEV[FL]K[KQ][AK]G[TV]YD[PE]K[KR]
Motif7	[ND]V[PI][VI][VWI]G[GN]H[AS][GS][IT][TQ][IY][LP][PD]
Motif8	[NV][TSV][PKM]GV[AY][AS]D[LGV]S[HY]CN[TS][PR][SGA][VQE][VI][YA][GSD][FY]
Motif9	KPVR[ES][LV]V[AK]DD[AN]WLN[GT]EFITTVQQRGAAIIKARKLSSALSAASAACDHIRDWVLGTP[EK]GTW
Motif10	TS[PQR][NY]SL[AV]SFSGLK[AE][AV]T[SY]VNC[ED][ST]ESSF[FIL]GKESS[AT][AT]LRGSF[AV][LPR]KA[QR]K[AP]N[QR][KS]S[QR][YH]GLQ[LP][VQ]ASY
