# Supplementary material for: Comparative Genome-Wide Analysis of the Malate Dehydrogenase Gene Families in Cotton
Source: PLoS One. 2016 Nov 9;11(11):e0166341. doi: 10.1371/journal.pone.0166341 (PMC5102359; doi:10.1371/journal.pone.0166341)
Supplement: S4 Table — (XLSX) [file pone.0166341.s006.xlsx]

## Sheet: S4 Table
S4 Table. Duplicated GrMDH and GhMDH genes and the numbers of conserved protein-coding genes flanking them.
Duplicated MDH Gene1	Duplicated MDH Gene2	Number of flanking protein-coding genes	Mean Ks	Mini Ks	Maxi Ks	SD Ks	Date (MYA)
GrmMDH1	GrmMDH2	2	0.603254	0.586116	0.622413	0.0256659	19.5372
GrpdMDH1	GrpdMDH2	2	0.562536	0.532221	0.692631	0.113427	18.7512
GrcMDH1	GrcMDH2	2	0.557818	0.395358	0.583582	0.133094	18.5939
GhmMDH1A	GhmMDH2A	3	0.620042	0.560608	0.630942	0.0497336	20.6681
GhmMDH1D	GhmMDH2D	3	0.604272	0.478198	0.681583	0.143815	20.1423
GhpdMDH1A	GhpdMDH2A	2	0.595358	0.552969	0.665575	0.0796245	19.8452
GhpdMDH1D	GhpdMDH2D	2	0.572095	0.530517	0.592415	0.0437685	19.0697
Abbreviation: Ks—synonymous substitution rates; SD Ks—Standard deviation Ks; Mini Ks—Minimum Ks; Max Ks—Maximum Ks; MYA—million years ago.
