# Supplementary material for: Comparative Genome-Wide Analysis of the Malate Dehydrogenase Gene Families in Cotton
Source: PLoS One. 2016 Nov 9;11(11):e0166341. doi: 10.1371/journal.pone.0166341 (PMC5102359; doi:10.1371/journal.pone.0166341)
Supplement: S5 Table — (XLSX) [file pone.0166341.s007.xlsx]

## Sheet: S5 Table
S5 Table. The Ka/Ks ratios for duplicate MDH genes in G. arboreum, G. raimondii, and G. hirsutum.
Paralogus Genes	Ka	Ks	Ka/Ks	Purryfing selection	Duplication
GamMDH1/GamMDH2	0.044688	0.383925	0.116397	Yes	Segmental
GapdMDH1/GapdMDH2	0.062021	0.298985	0.207439	Yes	Segmental
GacMDH1/GacMDH2	0.011137	0.230184	0.048383	Yes	Segmental
GrmMDH1/GrmMDH2	0.026874	0.411575	0.065297	Yes	Segmental
GrpdMDH1/GrpdMDH2	0.063948	0.334331	0.191274	Yes	Segmental
GrcMDH1/GrcMDH2	0.011555	0.228613	0.050525	Yes	Segmental
GhmMDH1A/GhmMDH2A	0.028594	0.393986	0.072577	Yes	Segmental
GhmMDH1D/GhmMDH2D	0.051832	0.481995	0.107536	Yes	Segmental
GhpdMDH1A/GhpdMDH2A	0.173726	0.930517	0.186698	Yes	Segmental
GhpdMDH1D/GhpdMDH2D	0.120136	0.681583	0.176261	Yes	Segmental
