# Supplementary material for: Comparative Genome-Wide Analysis of the Malate Dehydrogenase Gene Families in Cotton
Source: PLoS One. 2016 Nov 9;11(11):e0166341. doi: 10.1371/journal.pone.0166341 (PMC5102359; doi:10.1371/journal.pone.0166341)
Supplement: S6 Table — (XLSX) [file pone.0166341.s008.xlsx]

## Sheet: S6 Table
S6 Table. Identification of putative cis-regulatory elements in the G. arboreum, G.raimondii and G. hirsutum malate dehydrogenase gene promoters.
Gene Name	Accession No.	Strand	Cis-elements found in the 1500bp upstream sequences
			5UTR Py-rich stretch	ABRE	ARE	AT-rich sequence	Box-W1	CAAT box	CAT-box	CGTCA-motif	ERE	G-box	GARE-motif	GCN4 motif	HSE	LTR	MBS	MRE	O2-site	P-box	Skn-1 motif	TATA-box	TC-rich repeats	TCA-element	TGA-element	Circadian	W box
GamMDH1	Cotton_A_22294	Reverse		1268, +	1429, -			158, +; 163, +; 510, -; 958, +;		306, +	1316, -	577, -; 1268, -		1380, -			252, +			200, -	69, -; 653, -; 307, +	983, +; 992, -; 1054, +; 1106, +;	247, +; 1069, +			102, -; 1310, -	700, +
GamMDH2	Cotton_A_20125	Reverse			1356, -			1058, -; 1110, -			557, +; 814, +			1459, +	304, +; 865, -; 809, +; 866, -; 815,+			616, +			726, -	337, -; 350, -; 386, -; 420, -;	584, -; 1235, -; 806, -	574, +; 988, -	1115, -	144, +; 291, +
GamMDH3	Cotton_A_06762	Reverse			596, -			91, +	821, +			1, +			1047, -; 1067, -	463, -	417, -		135, -		286, -; 782, +; 572, -		267, +; 453, +; 402, +	478, -;497, -
GapxMDH1	Cotton_A_16744	Forward			106, +; 594, -; 310, +; 648, -	1247, -		165, +; 308, -; 653, -; 839, -; 999, +;				43, -	404, +; 1408, -		927, -	481, +					92, -;862, +; 141, +	750, +;	901, +; 1165, -	1029, -		1029, -; 1088, -; 918, +
GapxMDH2	Cotton_A_09811	Forward		55, +				141, -; 959, +; 1429, +			581, +; 759, +	55, -; 1284, +		385, -; 609, +	935, +				1154, +		268, -; 612, +; 384, -; 1022, -	1341, -;	91, +
GapdMDH1	Cotton_A_26207	Reverse			32, -; 1290, +; 1151, +			983, +; 984, +				1047, -	513, -	71, +	1102, -		416, -			1222, +	534, +	254, +	289, +; 1018, -	383, -		5, +; 1143, -
GapdMDH2	Cotton_A_29990	Forward			1161, +; 1453, +; 1309, +; 1460, -		97, -	616, -; 1143, -	1042, +		1238, -	1116, +							900, +	1304, +	882, +; 1358, -; 956, -; 901, -; 1221, +	639, -; 646 +	576, -	129, -	1413, -	1048, +; 1133, +	97, -
GapdMDH3	Cotton_A_34770	Reverse			312, +	172, +		1002, -				312, +	1065, -; 1310, -				296, +		563, +		564, -; 705, +	194, +; 475, -; 1019, +	315, -; 760, +			989, +;1395, +; 1234, -
GachMDH	Cotton_A_06084	Forward	58, -				395, -	299, -; 534, -; 701, -; 732, +	1419, +		77, +; 1069, +; 599, +; 1368, +		1288, -		683, +; 1064, +; 969, -	478, +	204, -; 1104, +; 398, +				1324, -; 1334, -	967, +; 984, -	163, -			81, +; 1372, +	395, -
GacMDH1	Cotton_A_22450	Forward	148, -					659, -;	1452, +	1169, -; 1256, +	1054, -			521, -	780, -; 986, +		1165, +		938, +	1314, -	1314, -; 520, -; 487, +; 1257, +	281, +; 1376, +			1283, +	771, -
GacMDH2	Cotton_A_36417	Reverse		652, +;	87, +			662, -;1087, -; 1112, -; 1222, +	1137, +	44, -; 1215, +; 263, +; 1371, -		641, -; 652, +			1421, +		1171, -; 1189, +	108, -			264, +; 568, -	587, -; 771, +	844, +		1019, -; 1289, +	260, +
GacMDH3	Cotton_A_06357	Reverse			492, +;1029, -; 674, +	1088, +	135, +	400, -;698, -; 996, -; 1123, +			1067, +	444, +			5, -; 879, +	1355, +	114, +; 1362, +		853, +; 1430, -	1408, -	586, +; 768, +	25, -; 1271, -; 1274, +	1456, +	1135, -		520, -; 702, -; 692, -; 1389, -	135, +
GacMDH4	Cotton_A_07364	Forward		785, -	1349, +; 1385, +	323, -		268, +; 1191, -; 1463, +				785, -; 1224, +									781, -	840, +	15 ,-; 1291, +; 283, -; 210, -; 1168, -	287, -		269, +; 1464, +; 1063, -
GrmMDH1	Gorai.009G372600.1	Forward	135, -	1267, +	1429, -		206, +; 235, +	454, -; 553, -; 1405, +		279, +; 361, -; 319, -; 621, +	1124, -; 1315, -	296, -; 1267, -; 569, -				423, -	207, -; 236, -		276, -			189, -; 937, -; 940, + ;949, -; 1063, +	165, -; 1026, +		644, +	155, -; 1309, -	206, +; 235, +
GrmMDH2	Gorai.002G063300.1	Reverse			14, +; 709, +			448, -; 544, -; 582, -; 951, +				46, -	162, -	546, -	286, -		440, +			519, -	239, +; 959, -; 788, +; 1096 -	1308, -	739, +; 1277, -	1045, -; 1360, +	1172, -	543, -
GrmMDH3	Gorai.004G030200.1	Reverse		551, -			454, -	451, -; 1213, +; 1267, +; 1434, -	398, +	555, +	625, +; 778, -	553, +	1294, -			795, -					74, +; 1465, +; 1094, -	1088, -;	669, +	1227, +	551, -	705, -	454, -
GrpxMDH1	Gorai.002G211700.1	Reverse			111, +; 599, -; 315, +; 653, -	1247, -		170, +; 313, -; 658, -; 841, -; 1400, -				48, -; 738, +	409, +; 1408, -	221, -	929, -; 1229, +	486, +	603, +; 870, +				97, -; 864, +; 146 +	752, +;	1033, -			530, -; 1092, -; 920, +
GrpxMDH2	Gorai.003G034300.1	Forward						197, +; 392, +; 1044, +; 1085, -; 1471, +		246, +		1365, +	254, +	667, +	472, +			464, +	1234, +		359, -; 787, +; 670, +	1422, -	733, -	1385, -		709, -; 933, +
GrpdMDH1	Gorai.003G097400.1	Reverse	42, -	1048, +	49, -; 1291, +; 1152, +	1290, -		254, -; 375, +				1048, -	531, -	88, +; 1421, +	1103, -; 1108, -		433, -				552, +; 1424, +	271, +;		400, -		22, +; 1144, -
GrpdMDH2	Gorai.001G074600.1	Forward			698, +; 1458, -; 1293, +; 1145, +; 1451, +		82, -	603, -; 1127, -	1026, +		238, -; 1222, -	1100, +			241, -				887, +	1288, +	869, +; 1205, +; 943, -; 888, -; 1071, +	626, -; 633, +;	114, -; 907, +	563, -; 1461, +	1411, -	786, -; 1117, +; 1032, +	82, -
GrpdMDH3	Gorai.007G037800.1	Reverse		262, +; 501, -	926, +; 1323, -			730, -; 956, -; 1326, +		524, +		262, +; 501, +	1019, -				246, +		521, -		518, -; 710, +; 683, +	145, +; 973, +		406, +		943, +; 1395, +; 1188, -
GrchMDH	Gorai.012G007300.1	Reverse			1063, +			54, -; 581, -	1420, +		1369, +	85, -	1289, -		406, -; 1070, +; 863, +; 563, +; 864 +		298, +				63, +; 1335, -; 1325, -	879, -; 896 -; 913, -;	232, +; 1236, +			833, +; 1373, +
GrcMDH1	Gorai.005G050200.1	Reverse						705, -;		1165, -; 1252, +	1047, -			814, -; 821, -	1096, -; 1141, +		1161, +			1314, -	191, +; 1253, +; 820, -; 483, -; 903, -	854, +; 1373, +; 1373, +	488, +	234, +; 1397, -	1279, +
GrcMDH2	Gorai.011G174200.1	Reverse		692, +				117, +; 217, +	1140, +	1218, +; 1371, -		681, -; 692, +			282, +; 740, -	288, -	1174, -; 1192, +				131, -	270, -; 576, -; 627, -; 810, +			1292, +
GrcMDH3	Gorai.008G107500.1	Reverse			494, +; 675, +		138, +	402, -; 532, -; 786, +; 908, +; 1012, -; 1123, +;			1083, +; 1184, -	447, +			8, - ; 880, +	314, -; 1355, +	117, +; 1362, +		854, +		407, +; 769, +; 587, +	1263, -; 1434, -	223, -	1135, -; 1255, +		633, +; 1389, -; 693, -	138, +
GrcMDH4	Gorai.006G221400.1	Forward		1338, +				13, +; 252, +; 1045, +; 1180, -;		664, -		1213, +	1461, -	767, -		936, +	1180, +		662, +; 978, -		1451, +'	826, +;	194, -; 1157, -; 503, +; 1280, +	43, +; 273, -		253, +; 1418, +; 1052, -
GhmMDH1A	Gh_A04G0320	Reverse			1429, -	1103, -	690, +	131, +; 136, +; 500, -; 948, +		278, +	1316, -	276, + ; 1452, +		1380, -	163, +					172, -	41, -; 920, -; 279, +	756, -; 973, +; 982, -; 1044, +; 1096, +	219, +; 1059, +		642, +	75, -; 1310, -	690, +
GhmMDH1D	Gh_D05G3328	Forward		1267, +; 1269, +	1431, -	1039, -		19, +; 388, +; 548, -; 1112, -; 1407, +			1317, -	1269, -							583, -	65, -; 177, -	298, -	213, +; 263, -; 906, -; 909, + ; 1032, +	199, -; 995, +			1311, -
GhmMDH2A	Gh_A01G0404	Reverse			1356, -			1061, -		853, +				1459, +	309, +; 870, -; 677, +; 871, -						413, +; 1042, -; 731, -	342, -; 355, -; 391, -; 425, -; 1411, +	811, -; 1235, -; 873, +	579, + ; 991, -	1118, -	297, +
GhmMDH2D	Gh_D01G0410	Reverse			52, +; 709, +			448, - ; 544, -; 582, -; 707, -; 951, +;				84, -	200, -	546, -	324, -		440, +			519, -	277, +; 959, -; 788, +; 1096, -	852, -; 910, -	739, +; 1277, -	1045, -; 1360, +	1172, -	543, -
GhmMDH3A	Gh_A08G0191	Reverse			1038, +			745, +; 880, -; 1294, -; 1479, -		1317, -		913, +	1160, -	471, -							470, -; 1298, +; 1150, +; 1396, -	529, +	857, -; 1460, +; 980, +	1373, +		752, - ; 1276, +; 1117, +
GhmMDH3D	Gh_D08G0268	Reverse						142, +; 162, +; 186, +; 858, +	1423, +	1098, -	612, -; 1220, -				672, -; 989, +; 687, +; 1223, -		1478, +	818, +			245, +;	458, -; 473, -; 538, +; 572, -		1132, +
GhpxMDH1A	Gh_A01G1505	Reverse			105, +; 593, -; 309, +; 647, -			164, +; 307, -; 652, -; 683, - ; 998, +				42, -	403, +; 1408, -		926, -	480, +					91, - ; 861, +; 140, +	749, + ;	900, +; 1165, -	1029, -		524, -; 1088, -; 917, +
GhpxMDH1D	Gh_D01G1750	Reverse			111, +; 599, -; 315, +; 653, -			170, +; 313, -; 658, -; 1000, +				48, -; 738, +	409, +; 1408, -	221, -	928, -; 1229, +	486, +	603, +; 869, +				97, -; 863, + ; 146, +	752, +;	1165, -	1032, -		530, -; 1091, -; 919, +
GhpxMDH2A	Gh_A02G1418	Reverse		133, +				219, - ; 1039, +; 1373, +; 1471, +			661, +; 839, +	133, -; 1365, +		464, -; 689, +	1016, +				1234, +		41, + ; 1102, -; 463, -; 347, -; 692, +	1422, -	169, +
GhpxMDH2D	Gh_D03G0301	Forward		286, +	1308, -			350, -; 1085, -; 1373, +; 1471, +				1365, +					548, +		1234, +		30, +, 1102, -; 558, -; 171, +; 904, +	1422, -;	301, +	1385, -
GhpdMDH1A	Gh_A03G0590	Reverse			34, -; 1291, +; 1152, +			239, -; 984, +				1048, -	514, -	73, +	1103, -		417, -			1223, +	535, +	256, +;	291, +; 1019, -	384, -		7, +; 1144, -
GhpdMDH1D	Gh_D03G0874	Reverse	42, -		49, -; 1291, +; 1152, +	1290, -		254, -;				1048, -	514, -	88, +; 1421 +	1103, -		416, -			1223, +	535, +; 1424, +	271, +;	615, +	383, -		22, +; 1144, -
GhpdMDH2A	Gh_A07G0596	Forward			1161, +; 1453, +; 1309, +; 1460, -		99, -	616, -;	1042, +		1238, -	1116, +							900, +	1304, +	882, +; 1358, -; 956, - ; 901, -; 1221, +	639, -; 646, +;	131, -	576, -	1087, -; 1413, -	1048, +; 1133, +	99, -
GhpdMDH2D	Gh_D07G0663	Forward			1146, +; 1452, +; 1294, +; 1459, -		91, -	604, -; 754 +;			1223, -	1023, +; 1101, +							888, +	1289, +	870, +; 1206, +; 944, -; 889, -; 1072, +	627, - ; 634, +	123, -; 908, +	564, -; 1462, +	1412, -	787, -;1118, +; 1033, +	91, -
GhpdMDH3A	Gh_A11G0288	Reverse		306, +	1106, -			994, -; 1385, +				306, +	1057, -		3, -		290, +		557, +		63, +; 698, +; 558, -	188, +; 469, -; 1011, +	309, -; 753, +			981, +; 1387 +; 1226, -
GhpdMDH3D	Gh_D11G0345	Reverse		291, +; 531, -	927, +; 1324, -			957, -; 1327, +;		554, +		291, +; 683, -; 531, +	1020, -		802, -		275, +				23, -; 688, +	974, +;				944, +; 1396, +; 1189, -
GhchMDHA	Gh_A05G3552	Forward	105, +; 200, -				534, -	438, -; 673, -; 840, -; 871, +;	1419, +		219, +; 1070, +; 738, +; 1368, +	396, -	1288, -		822, +		537, +; 1105 +				1324, -; 1334, -	454, +; 504, +	88, +; 302, -; 125, +; 1177, -			223, +; 1372, +	534, -
GhchMDHD	Gh_D04G0053	Reverse			1052, +	460, -		49, -; 574, -;	1420, +		862, +; 1369, +	80, -	1289, -		400, -; 857, +; 556, +						58, +; 1335, -;	872, -; 889, -	227, +			826, +; 1373, +
GhcMDH1A	Gh_A02G0386	Reverse	84, -							593, -; 680, +	478, -				205, -; 410, +		56, -; 589, +		362, +	738, -	681, +	104, +; 687, -			707, +	196, -
GhcMDH1D	Gh_D02G0438	Reverse								1166, - ; 1253, +	1052, -	141, -		521, -; 809, -	1101, -; 1141, +		1162, +				187, +; 815, -; 487, +; 1254, +; 479, -; 898, -	849, + ; 1373, +	1429, +	230, +	1280, +	770, -; 1297, -; 1046, -
GhcMDH3A	Gh_A12G0868	Reverse			493, +; 1030, -; 675, +	1089, +	135, +	582, -; 699, -; 997, -; 1124, +			1068, +				5, -; 880, +	1356, +	114, +; 1363, +		854, +; 1431, -	1409, -	587, +; 769, +	25, -; 1272, -; 1275, +	1457, +	1136, -		521, -; 703, -; 693, -; 1390, -	135, +
GhcMDH3D	Gh_D12G0949	Reverse			494, +; 675, +		139, +	403, -; 532, -; 582, -; 699, -; 908, +			1083, +; 1184, -	390, +; 447, +			9, -; 880, +	315, -; 1355, +	118, +; 1362, +		854, +		408, +; 769, +; 587, +	29, -		1135, -; 1255, +		633, +; 1389, -; 693, -	139, +
GhcMDH4A	Gh_A09G1819	Forward			1038, +			745, +; 880, -; 1116, +; 1294, -; 1479, -		1317, -		913, +	1160, -	471, -	470, -; 1298, +; 1150, +; 1396, -							529, +	857, -; 1460, +; 980, +	1373, +		752, -; 1276, +; 1117, +
GhcMDH4D	Gh_D09G1940	Forward			1037, +			671, +; 845 -; 879, - ; 1116, +; 1479, -		1317, -		912 +	1160, -	466, -		635, +					1150, +; 1396, -	523, +;	856, -; 1460, +; 979, +	1373, +		751, - ; 1117, +
