# Supplementary material for: Comparative Genome-Wide Analysis of the Malate Dehydrogenase Gene Families in Cotton
Source: PLoS One. 2016 Nov 9;11(11):e0166341. doi: 10.1371/journal.pone.0166341 (PMC5102359; doi:10.1371/journal.pone.0166341)
Supplement: S7 Table — (XLSX) [file pone.0166341.s009.xlsx]

## Sheet: S7 Table
S7 Table. Sequence analyses of all putative GaMDH, GrMDH and GhMDH proteins for the presence of conserved motifs and enzyme activity.
Gene name	Gene ID	Nucleotide binding motif	Active site motif	Expected MDH activity
GamMDH1	Cotton_A_22294	Present	Present	Yes
GamMDH2	Cotton_A_20125	Present	Present	Yes
GamMDH3	Cotton_A_06762	Absent	Present	No
GapxMDH1	Cotton_A_16744	Present	Present	Yes
GapxMDH2	Cotton_A_09811	Present	Present	Yes
GapdMDH1	Cotton_A_26207	Present	Present	Yes
GapdMDH2	Cotton_A_29990	Present	Present	Yes
GapdMDH3	Cotton_A_34770	Present	Present	Yes
GachMDH	Cotton_A_06084	Present	Present	Yes
GacMDH1	Cotton_A_22450	Present	Present	Yes
GacMDH2	Cotton_A_36417	Present	Present	Yes
GacMDH3	Cotton_A_06357	Present	Present	Yes
GacMDH4	Cotton_A_07364	Present	Present	Yes
GrmMDH1	Gorai.009G372600.1	Present	Present	Yes
GrmMDH2	Gorai.002G063300.1	Present	Present	Yes
GrmMDH3	Gorai.004G030200.1	Absent	Present	No
GrpxMDH1	Gorai.002G211700.1	Present	Present	Yes
GrpxMDH2	Gorai.003G034300.1	Present	Present	Yes
GrpdMDH1	Gorai.003G097400.1	Present	Present	Yes
GrpdMDH2	Gorai.001G074600.1	Present	Present	Yes
GrpdMDH3	Gorai.007G037800.1	Present	Present	Yes
GrchMDH	Gorai.012G007300.1	Present	Present	Yes
GrcMDH1	Gorai.005G050200.1	Present	Present	Yes
GrcMDH2	Gorai.011G174200.1	Present	Present	Yes
GrcMDH3	Gorai.008G107500.1	Present	Present	Yes
GrcMDH4	Gorai.006G221400.1	Present	Present	Yes
GhmMDH1A	Gh_A04G0320	Present	Present	Yes
GhmMDH1D	Gh_D05G3328	Present	Present	Yes
GhmMDH2A	Gh_A01G0404	Present	Present	Yes
GhmMDH2D	Gh_D01G0410	Present	Present	Yes
GhmMDH3A	Gh_A08G0191	Present	Present	No
GhmMDH3D	Gh_D08G0268	Present	Present	No
GhpxMDH1A	Gh_A01G1505	Present	Present	Yes
GhpxMDH1D	Gh_D01G1750	Absent	Present	No
GhpxMDH2A	Gh_A02G1418	Present	Present	Yes
GhpxMDH2D	Gh_D03G0301	Present	Present	Yes
GhpdMDH1A	Gh_A03G0590	Present	Present	Yes
GhpdMDH1D	Gh_D03G0874	Present	Present	Yes
GhpdMDH2A	Gh_A07G0596	Present	Present	Yes
GhpdMDH2D	Gh_D07G0663	Present	Present	Yes
GhpdMDH3A	Gh_A11G0288	Present	Present	Yes
GhpdMDH3D	Gh_D11G0345	Present	Present	Yes
GhchMDHA	Gh_A05G3552	Present	Present	Yes
GhchMDHD	Gh_D04G0053	Present	Present	Yes
GhcMDH1A	Gh_A02G0386	Present	Present	Yes
GhcMDH1D	Gh_D02G0438	Present	Present	Yes
GhcMDH2A	Gh_A10G2294	Present	Present	Yes
GhcMDH3A	Gh_A12G0868	Absent	Present	No
GhcMDH3D	Gh_D12G0949	Present	Present	Yes
GhcMDH4A	Gh_A09G1819	Present	Present	Yes
GhcMDH4D	Gh_D09G1940	Present	Present	Yes
